# Supplementary material for: Comparative proteomic analysis of Gib2 validating its adaptor function in Cryptococcus neoformans
Source: PLoS One. 2017 Jul 7;12(7):e0180243. doi: 10.1371/journal.pone.0180243 (PMC5501510; doi:10.1371/journal.pone.0180243)
Supplement: S2 Fig — (XLS) [file pone.0180243.s002.xls]

## Sheet: Protein Peptide Summary
2012_09
WAPI120905
Analysis Information
	Report Type			Protein-Peptide Summary by Spot						Analysis Type					Combined (MS+MS/MS)
	Sample Set Name			WAPI120905						Database					NCBInr
	Analysis Name			Crytococcus neoformans						Creation Date
	Reported By									Last Modified
		MS Acq. : Proc. Methods				(Unspecified) : (Unspecified)
		Interpretation Method				(Unspecified)
Gel Idx/Pos			32/B5						Instr./Gel Origin			BA2060/120907A							Process Status		Analysis Succeeded
Plate [#] Name			[1] 22761						Instrument Sample Name										Spectra		11
Rank		Protein Name						Accession No.		Protein MW	Protein		Pep.		Protein		Protein	Total Ion	Total Ion
											PI		Count		Score		Score	Score	C. I. %
																	C. I. %
	1	FK506-binding protein 1 OS=Cryptococcus neoformans						FKBP_CRYNV		11600.9	5.69		5		45		97.506	15	85.978
		var. grubii GN=FRR1 PE=3 SV=1
		Peptide Information
		Calc. Mass		Obsrv. Mass	± da	± ppm	Start	End	Sequence					Ion	C. I. %		Modification					Rank	Result Type
							Seq.	Seq.						Score
		870.515	870.529		0.014	16	51	58	IGQGQVIR														Mascot
		870.515	870.529		0.014	16	51	58	IGQGQVIR				12		75.35								Mascot
		882.406	882.553		0.1462	166	37	43	FDSSRDR														Mascot
		1687.91	1687.93		0.0232	14	44	58	GTPFVCRIGQGQVIR								Carbamidomethyl (C)[6]						Mascot
		2225.26	2225.06		-0.198	-89	87	106	GFPPVIPPNSTLKFEVELL				2		0								Mascot
									K
		2225.26	2225.06		-0.198	-89	87	106	GFPPVIPPNSTLKFEVELL														Mascot
									K
		2359.19	2359		-0.1951	-83	15	36	TFPQPGDNVTIHYVGTLL														Mascot
									DGSK
	2	FK506-binding protein 1 OS=Cryptococcus neoformans						FKBP_CRYNJ		11601.9	5.69		4		37		84.265	15	85.978
		var. neoformans serotype D (strain JEC21 / ATCC
		MYA-565) GN=FPR1 PE=3 SV=1
		Peptide Information
		Calc. Mass		Obsrv. Mass	± da	± ppm	Start	End	Sequence					Ion	C. I. %		Modification					Rank	Result Type
							Seq.	Seq.						Score
		870.515	870.529		0.014	16	51	58	IGQGQVIR														Mascot
		870.515	870.529		0.014	16	51	58	IGQGQVIR				12		75.35								Mascot
			870.529																				Mascot
		882.406	882.553		0.1462	166	37	43	FDSSRDR														Mascot
		1687.91	1687.93		0.0232	14	44	58	GTPFVCRIGQGQVIR								Carbamidomethyl (C)[6]						Mascot
		2225.26	2225.06		-0.198	-89	87	106	GFPPVIPPNSTLKFEVELL				2		0								Mascot
									K
		2225.26	2225.06		-0.198	-89	87	106	GFPPVIPPNSTLKFEVELL														Mascot
									K
	3	Conserved oligomeric Golgi complex subunit 6						COG6_CRYNJ		83668.2	5.26		6		27		0	18	92.825
		OS=Cryptococcus neoformans var. neoformans
		serotype D (strain JEC21 / ATCC MYA-565) GN=COG6
		PE=3 SV=1
		Peptide Information
		Calc. Mass		Obsrv. Mass	± da	± ppm	Start	End	Sequence					Ion	C. I. %		Modification					Rank	Result Type
							Seq.	Seq.						Score
		825.37	825.31		-0.0607	-74	517	522	MAEMRR								Oxidation (M)[1,4]						Mascot
		848.399	848.518		0.1185	140	494	501	ESDADLAK														Mascot
		870.541	870.529		-0.0112	-13	634	641	LALLTSPR														Mascot
		870.541	870.529		-0.0112	-13	634	641	LALLTSPR				18		92.825								Mascot
		1062.5	1062.67		0.176	166	523	532	GKSGGGEWER														Mascot
		1455.69	1455.65		-0.0438	-30	241	250	IHRYCQFEFR								Carbamidomethyl (C)[5]						Mascot
		2222.13	2222.05		-0.0862	-39	1	21	MSTNPNTPAPPASRTNPI														Mascot
									SLR
	4	Transcription elongation factor SPT6 OS=Cryptococcus						SPT6_CRYNJ		171618	5.07		12		23		0	11	68.896
		neoformans var. neoformans serotype D (strain JEC21 /
		ATCC MYA-565) GN=SPT6 PE=3 SV=1
		Peptide Information
		Calc. Mass		Obsrv. Mass	± da	± ppm	Start	End	Sequence					Ion	C. I. %		Modification					Rank	Result Type
							Seq.	Seq.						Score
		848.487	848.518		0.0305	36	1447	1454	TPGIYLGK														Mascot
		868.446	868.532		0.0866	100	1455	1462	TPMHLGGR														Mascot
		870.479	870.529		0.0504	58	475	481	LPERAER														Mascot
		870.479	870.529		0.0504	58	475	481	LPERAER				9		50.589								Mascot
		914.459	914.508		0.0492	54	673	680	HLMPMASK														Mascot
		1279.71	1279.75		0.0436	34	765	774	TMFIELLEKR														Mascot
		1279.71	1279.75		0.0436	34	765	774	TMFIELLEKR														Mascot
		1320.63	1320.56		-0.0623	-47	1341	1350	KFDEIQMHEK								Oxidation (M)[7]						Mascot
		1657.97	1657.75		-0.2259	-136	775	790	KPKVVVIGGFSAQTAR														Mascot
		1839.02	1838.88		-0.1478	-80	954	970	ADAVIYGIQKHGALINR				2		0								Mascot
		1839.02	1838.88		-0.1478	-80	954	970	ADAVIYGIQKHGALINR														Mascot
		2273.19	2272.98		-0.206	-91	892	910	HIASVTFMEHHQKLIPQE														Mascot
			2272.98																				Mascot
									K
		2298.06	2298.12		0.0559	24	562	581	QQARDFMDTCGLVTVNA								Carbamidomethyl (C)[10]						Mascot
									TDR
		2384.07	2383.9		-0.1728	-72	1159	1179	DYVADEDQAPVTSCDEV														Mascot
									FKPR
		2705.36	2705.09		-0.2705	-100	706	731	VNVRPYASSGMEQGETP														Mascot
									SVLAITNGK
	5	Pre-mRNA-splicing factor SYF1 OS=Cryptococcus						SYF1_CRYNJ		117090	4.89		15		22		0	2	0
		neoformans var. neoformans serotype D (strain JEC21 /
		ATCC MYA-565) GN=SYF1 PE=3 SV=1
		Peptide Information
		Calc. Mass		Obsrv. Mass	± da	± ppm	Start	End	Sequence					Ion	C. I. %		Modification					Rank	Result Type
							Seq.	Seq.						Score
		825.392	825.31		-0.0825	-100	814	820	AMGIYDR														Mascot
		832.452	832.471		0.0185	22	178	185	SLVATGER														Mascot
		838.355	838.527		0.1724	206	865	871	QTAEMCR														Mascot
		848.474	848.518		0.0444	52	222	228	AFDRALR														Mascot
		864.494	864.515		0.0213	25	618	624	IFERATK														Mascot
		1051.48	1051.69		0.2162	206	865	872	QTAEMCRR								Carbamidomethyl (C)[6]						Mascot
		1051.48	1051.69		0.2162	206	865	872	QTAEMCRR								Carbamidomethyl (C)[6]						Mascot
		1320.72	1320.56		-0.1529	-116	261	271	YLKVDPSLTER														Mascot
		1448.79	1448.89		0.1084	75	90	101	DGLQRLVSIYER														Mascot
		1687.94	1687.93		-0.0085	-5	563	577	VVEAYVKALDTINPR														Mascot
		1707.8	1707.74		-0.0675	-40	857	871	ALESLPDKQTAEMCR				2		0		Oxidation (M)[13]						Mascot
		1707.8	1707.74		-0.0675	-40	857	871	ALESLPDKQTAEMCR								Oxidation (M)[13]						Mascot
		2184.09	2183.91		-0.186	-85	931	952	AVQASFNTETSFIAAQAA														Mascot
									AASK
		2297.1	2297.11		0.0102	4	821	840	AASTVQDSDKFEMYTIYI								Oxidation (M)[13]						Mascot
									AK
		2383.22	2383.9		0.6794	285	793	812	FCKPLYLMYAKLEEEHGL														Mascot
									AK
		2651.41	2651.31		-0.1023	-39	712	734	IMELKIANAQVIVNYATFL														Mascot
									EENK
		2705.52	2705.09		-0.4363	-161	186	208	MIMCLPNLPIPWLLHLGV								Carbamidomethyl (C)[4]						Mascot
									LLHPK
	6	ATP-dependent RNA helicase MAK5 OS=Cryptococcus						MAK5_CRYNB		85457.5	6.2		6		20		0	13	79.45
		neoformans var. neoformans serotype D (strain
		B-3501A) GN=MAK5 PE=3 SV=1
		Peptide Information
		Calc. Mass		Obsrv. Mass	± da	± ppm	Start	End	Sequence					Ion	C. I. %		Modification					Rank	Result Type
							Seq.	Seq.						Score
		914.556	914.508		-0.0479	-52	722	729	VIVDDLIK														Mascot
		1311.76	1311.7		-0.0635	-48	19	30	APSKPTTEKKPK														Mascot
		1707.95	1707.74		-0.2096	-123	258	272	ELALQVMDHLNALLK				13		79.45								Mascot
		1707.95	1707.74		-0.2096	-123	258	272	ELALQVMDHLNALLK														Mascot
		2290.22	2290		-0.2239	-98	606	625	THELPDLPIEAGFLPSLRE														Mascot
									R
		2520.36	2520.17		-0.1892	-75	186	210	SFLASSFTAPTAIQSRAIP														Mascot
									AGITGR
		2704.64	2705.09		0.4468	165	499	521	RLLPLLTLLQLPVFPLHSH														Mascot
									LQQK
	7	Elongation factor G, mitochondrial OS=Cryptococcus						EFGM_CRYNJ		89499.9	6.12		6		20		0	10	54.415
		neoformans var. neoformans serotype D (strain JEC21 /
		ATCC MYA-565) GN=MEF1 PE=3 SV=1
		Peptide Information
		Calc. Mass		Obsrv. Mass	± da	± ppm	Start	End	Sequence					Ion	C. I. %		Modification					Rank	Result Type
							Seq.	Seq.						Score
		870.552	870.529		-0.0224	-26	258	265	VIGQLRGK														Mascot
		870.552	870.529		-0.0224	-26	258	265	VIGQLRGK				10		54.415								Mascot
		990.424	990.369		-0.0546	-55	780	787	GEFSMEYK														Mascot
		1045.54	1045.55		0.0057	5	84	92	LPELTETDK														Mascot
		1334.76	1334.86		0.1033	77	237	247	YNVPRLAFINK														Mascot
		1572.84	1572.88		0.0382	24	112	124	TTLTERVLYYTGR														Mascot
		2704.38	2705.09		0.7061	261	268	293	MNAAAVQVPIGSESDFA														Mascot
									GVVDIVRMK
	8	Sulfate adenylyltransferase OS=Cryptococcus						MET3_CRYNV		64474.5	6.59		4		17		0	17	91.819
		neoformans var. grubii GN=MET3 PE=2 SV=1
		Peptide Information
		Calc. Mass		Obsrv. Mass	± da	± ppm	Start	End	Sequence					Ion	C. I. %		Modification					Rank	Result Type
							Seq.	Seq.						Score
		826.489	826.544		0.0549	66	109	115	VALRDPR														Mascot
		870.527	870.529		0.0028	3	105	112	QGARVALR														Mascot
		870.527	870.529		0.0028	3	105	112	QGARVALR				17		91.819								Mascot
		1165.64	1165.72		0.0862	74	190	198	AHFHKLAWR														Mascot
		1165.64	1165.72		0.0862	74	190	198	AHFHKLAWR														Mascot
		1455.76	1455.65		-0.1127	-77	200	211	VVAFQTRNPMHR														Mascot
	9	ATP-dependent rRNA helicase RRP3						RRP3_CRYNJ		52529.6	9.72		7		16		0	7	16.281
		OS=Cryptococcus neoformans var. neoformans
		serotype D (strain JEC21 / ATCC MYA-565) GN=RRP3
		PE=3 SV=1
		Peptide Information
		Calc. Mass		Obsrv. Mass	± da	± ppm	Start	End	Sequence					Ion	C. I. %		Modification					Rank	Result Type
							Seq.	Seq.						Score
		819.403	819.288		-0.1143	-139	423	429	EAALEMR														Mascot
		848.462	848.518		0.0556	66	472	479	NKFTPGGK														Mascot
		870.588	870.529		-0.0588	-68	293	299	LSIILRR														Mascot
		870.588	870.529		-0.0588	-68	293	299	LSIILRR				7		16.281								Mascot
		882.359	882.553		0.1938	220	449	456	TFGDGDDR														Mascot
		1455.71	1455.65		-0.0637	-44	181	192	SLKYLVMDEADR								Oxidation (M)[7]						Mascot
		2233.04	2233.06		0.0159	7	39	59	TFADLGISPELCRACASM								Oxidation (M)[18]						Mascot
									GFK
		2290.07	2290		-0.0713	-31	39	59	TFADLGISPELCRACASM								Carbamidomethyl (C)[12], Oxidation (M)[18]						Mascot
									GFK
		2298.25	2298.12		-0.134	-58	156	175	RPHIIVATPGRLMDHLEN														Mascot
									TK
	10	Translationally-controlled tumor protein homolog						TCTP_CRYNJ		18751.2	4.55		4		16		0
		OS=Cryptococcus neoformans var. neoformans
		serotype D (strain JEC21 / ATCC MYA-565)
		GN=CNM01460 PE=3 SV=1
		Peptide Information
		Calc. Mass		Obsrv. Mass	± da	± ppm	Start	End	Sequence					Ion	C. I. %		Modification					Rank	Result Type
							Seq.	Seq.						Score
		819.509	819.288		-0.2201	-269	119	125	KIVANFK														Mascot
		826.449	826.544		0.0951	115	89	95	GYMKAIK								Oxidation (M)[3]						Mascot
		864.457	864.515		0.0577	67	112	119	GAQDFAKK														Mascot
		2284.14	2284.11		-0.0342	-15	2	21	LIYQDVLTGDEMISDAFPI								Oxidation (M)[12]						Mascot
									K
Gel Idx/Pos			33/B6						Instr./Gel Origin			BA2060/120907A							Process Status		Analysis Succeeded
Plate [#] Name			[1] 22761						Instrument Sample Name										Spectra		8
Rank		Protein Name						Accession No.		Protein MW	Protein		Pep.		Protein		Protein	Total Ion	Total Ion
											PI		Count		Score		Score	Score	C. I. %
																	C. I. %
	1	mitochondrial matrix protein import-related protein						gi|58258809		56845.9	5.62		9		144		100	113	100
		[Cryptococcus neoformans var. neoformans JEC21]
		Peptide Information
		Calc. Mass		Obsrv. Mass	± da	± ppm	Start	End	Sequence					Ion	C. I. %		Modification					Rank	Result Type
							Seq.	Seq.						Score
		864.457	864.454		-0.0037	-4	322	328	DISFLNR														Mascot
		932.447	932.434		-0.0134	-14	410	416	AIEEWER				41		99.708								Mascot
		932.447	932.434		-0.0134	-14	410	416	AIEEWER														Mascot
		937.462	937.446		-0.0161	-17	462	468	IYQEEQK														Mascot
		948.504	948.488		-0.016	-17	394	401	DIPIEYAK														Mascot
		1030.55	1030.54		-0.0152	-15	480	487	LIEEDKQR														Mascot
		1075.61	1075.6		-0.0191	-18	494	504	GSILGYLGAPK														Mascot
		1291.66	1291.64		-0.0223	-17	322	332	DISFLNRDPSK														Mascot
		1400.67	1400.64		-0.0255	-18	296	306	IDPYQAFMPYR														Mascot
		1400.67	1400.64		-0.0255	-18	296	306	IDPYQAFMPYR				72		100								Mascot
		1416.66	1416.63		-0.0266	-19	296	306	IDPYQAFMPYR								Oxidation (M)[8]						Mascot
		1416.66	1416.63		-0.0266	-19	296	306	IDPYQAFMPYR				32		97.426		Oxidation (M)[8]						Mascot
		1423.66	1423.64		-0.0262	-18	469	479	YWAEHADEFKK														Mascot
	2	Negative regulator of mitosis [Cryptococcus neoformans						gi|58267528		215123	8.39		17		30		0
		var. neoformans JEC21]
		Peptide Information
		Calc. Mass		Obsrv. Mass	± da	± ppm	Start	End	Sequence					Ion	C. I. %		Modification					Rank	Result Type
							Seq.	Seq.						Score
		842.5	842.498		-0.0013	-2	818	824	RFPIPGR														Mascot
		937.459	937.446		-0.013	-14	218	224	ELRMMNK								Oxidation (M)[4]						Mascot
		948.537	948.488		-0.0497	-52	1661	1668	GNRSIFVR														Mascot
		982.525	982.56		0.0353	36	811	818	HLACPTKR								Carbamidomethyl (C)[4]						Mascot
		1030.58	1030.54		-0.0404	-39	1882	1891	GLAGTEIELK														Mascot
		1165.57	1165.73		0.1588	136	21	31	SFAGPSCDLLR														Mascot
		1165.65	1165.73		0.0781	67	1559	1568	HLWALAVEAR														Mascot
		1448.8	1448.89		0.0888	61	84	95	TVVWSRGVELFR														Mascot
		1467.56	1467.73		0.1625	111	916	927	ACQCSPEDDWTR								Carbamidomethyl (C)[2]						Mascot
		2004.99	2005		0.0111	6	442	459	GVSLMPTMTPRPSFPEN								Oxidation (M)[5]						Mascot
									K
		2014.06	2013.95		-0.1179	-59	1	20	MLEASLLGPASSPGQLLS														Mascot
									SR
		2283.11	2283.12		0.0091	4	1025	1045	GASADDVARYQQSFVNT														Mascot
									LANR
		2342.2	2342.04		-0.1525	-65	1521	1542	GQYTLGNSNLAIAAMAIA								Oxidation (M)[15]						Mascot
									FFPR
		2995.61	2995.39		-0.222	-74	1336	1361	DVADLLDIPQTAFSLDQV														Mascot
									KPEWLLLR
		2995.61	2995.39		-0.222	-74	1336	1361	DVADLLDIPQTAFSLDQV														Mascot
									KPEWLLLR
		3017.38	3017.38		0.0044	1	1089	1116	AEIVSDSAEWPCFHNGV								Carbamidomethyl (C)[12,27]						Mascot
									AAGLSISPDCK
		3191.35	3191.59		0.2361	74	916	941	ACQCSPEDDWTREMYM								Carbamidomethyl (C)[2,4]						Mascot
									LIGRPDMAMK
		3338.7	3338.65		-0.0454	-14	1521	1551	GQYTLGNSNLAIAAMAIA														Mascot
									FFPRFLPNPSDNK
		3354.69	3354.52		-0.1716	-51	1521	1551	GQYTLGNSNLAIAAMAIA								Oxidation (M)[15]						Mascot
									FFPRFLPNPSDNK
		3354.69	3354.52		-0.1716	-51	1521	1551	GQYTLGNSNLAIAAMAIA								Oxidation (M)[15]						Mascot
									FFPRFLPNPSDNK
	3	hypothetical protein [Cryptococcus neoformans var.						gi|58264754		53518.1	5.63		6		30		0	11	0
		neoformans JEC21]
		Peptide Information
		Calc. Mass		Obsrv. Mass	± da	± ppm	Start	End	Sequence					Ion	C. I. %		Modification					Rank	Result Type
							Seq.	Seq.						Score
		838.409	838.529		0.1208	144	288	294	MLQTSSR								Oxidation (M)[1]						Mascot
		1416.76	1416.63		-0.1244	-88	295	306	RQTIFPTPVDSR														Mascot
		1416.76	1416.63		-0.1244	-88	295	306	RQTIFPTPVDSR				11		0								Mascot
		1596.8	1596.8		-0.0031	-2	129	141	EQAMRFFPTWGVK														Mascot
		2233	2233.03		0.0332	15	431	450	VFGEGEHEGLGERWME														Mascot
									EGGK
		2247	2247.05		0.0481	21	78	97	NIPCACCRSTVDPDVPE								Carbamidomethyl (C)[4]						Mascot
									GWK
		3354.63	3354.52		-0.105	-31	255	283	IEPEPLICLAFEFDDSIIYM								Carbamidomethyl (C)[8]						Mascot
									SDVSGIPQR
		3354.63	3354.52		-0.105	-31	255	283	IEPEPLICLAFEFDDSIIYM								Carbamidomethyl (C)[8]						Mascot
									SDVSGIPQR
	4	hypothetical protein CNBD0020 [Cryptococcus						gi|134110250		93168.8	8.63		11		29		0
		neoformans var. neoformans B-3501A]
		Peptide Information
		Calc. Mass		Obsrv. Mass	± da	± ppm	Start	End	Sequence					Ion	C. I. %		Modification					Rank	Result Type
							Seq.	Seq.						Score
		856.536	856.513		-0.0231	-27	10	16	LNNVRLK														Mascot
		1030.52	1030.54		0.0171	17	272	279	TLYDYSLR														Mascot
		1051.58	1051.7		0.1226	117	158	166	THIGNPRTR														Mascot
			1051.7																				Mascot
		1279.78	1279.75		-0.0357	-28	189	200	LRVVAGDILAPR														Mascot
		1400.73	1400.64		-0.0868	-62	153	164	YSDIKTHIGNPR														Mascot
		1400.73	1400.64		-0.0868	-62	153	164	YSDIKTHIGNPR														Mascot
		1448.78	1448.89		0.1119	77	235	247	TGCESILLELKSR														Mascot
		1467.72	1467.73		0.0057	4	593	604	QNVREMGLYVCR														Mascot
		2246.95	2247.05		0.1011	45	810	829	ADETEAAATESEMETQM								Oxidation (M)[13]						Mascot
									KMK
		2284.06	2284.11		0.0459	20	548	568	ACTNLTAFDDANAIPPDY														Mascot
									MIK
		2300.06	2300.11		0.0549	24	548	568	ACTNLTAFDDANAIPPDY								Oxidation (M)[19]						Mascot
									MIK
		2408.32	2408.18		-0.144	-60	650	670	IHPNPLWFNTTLRIVLSSS														Mascot
									GR
		2891.49	2891.34		-0.1516	-52	735	761	VTSTASFAPNSHINIDIPA														Mascot
									HLESLQTK
	5	hypothetical protein [Cryptococcus neoformans var.						gi|58261306		31889.1	10.28		6		28		0
		neoformans JEC21]
		Peptide Information
		Calc. Mass		Obsrv. Mass	± da	± ppm	Start	End	Sequence					Ion	C. I. %		Modification					Rank	Result Type
							Seq.	Seq.						Score
		842.448	842.498		0.0504	60	63	69	ERGEVPR														Mascot
		1030.51	1030.54		0.0276	27	1	9	MPRSPSPSR								Oxidation (M)[1]						Mascot
		1279.61	1279.75		0.1427	112	35	46	KSSSSMGSLSHR								Oxidation (M)[6]						Mascot
		1291.62	1291.64		0.0246	19	36	47	SSSSMGSLSHRR														Mascot
		2297.97	2298.11		0.144	63	258	276	DHVSLQDYEIHDGMSLE								Oxidation (M)[14]						Mascot
									MY
		2720.35	2720.22		-0.1355	-50	178	205	DAPRAAAPSSTSAPPQR														Mascot
									PAAAPSATSMR
	6	hypothetical protein CNA06740 [Cryptococcus						gi|58259615		61565.9	6.88		9		27		0
		neoformans var. neoformans JEC21]
		Peptide Information
		Calc. Mass		Obsrv. Mass	± da	± ppm	Start	End	Sequence					Ion	C. I. %		Modification					Rank	Result Type
							Seq.	Seq.						Score
		826.54	826.548		0.0088	11	25	31	KPLLLDK														Mascot
		842.503	842.498		-0.0047	-6	291	297	VMAPRLR														Mascot
		964.467	964.422		-0.045	-47	111	117	VSKEWCR								Carbamidomethyl (C)[6]						Mascot
		1334.76	1334.87		0.1109	83	160	170	LDVRFFPLATR														Mascot
		1346.63	1346.63		0.0084	6	245	255	IMMPDPHMKSK								Oxidation (M)[2,3]						Mascot
		1423.78	1423.64		-0.1421	-100	25	35	KPLLLDKMFMR								Oxidation (M)[8,10]						Mascot
		1964.94	1964.9		-0.0416	-21	45	61	MPQFHEPHTPPPPSPPR								Oxidation (M)[1]						Mascot
		2408.22	2408.18		-0.0422	-18	302	321	LTFWGCTHVTREGIFSLL								Carbamidomethyl (C)[6]						Mascot
			2408.18																				Mascot
									DR
		3337.49	3337.65		0.1609	48	171	198	GEERSDLDDHVQLAMSN								Carbamidomethyl (C)[19], Oxidation						Mascot
									MCNLESLVWTR								(M)[15,18]
	7	hypothetical protein CNBB1940 [Cryptococcus						gi|134108022		49187.7	5.21		8		27		0
		neoformans var. neoformans B-3501A]
		Peptide Information
		Calc. Mass		Obsrv. Mass	± da	± ppm	Start	End	Sequence					Ion	C. I. %		Modification					Rank	Result Type
							Seq.	Seq.						Score
		850.402	850.527		0.1247	147	402	408	RDCAVMR														Mascot
		982.495	982.56		0.0651	66	350	358	HIEDAAAQK														Mascot
		1062.57	1062.68		0.1129	106	295	302	LMVQEWLK								Oxidation (M)[2]						Mascot
		1165.65	1165.73		0.0748	64	319	328	MLATAVRFTR														Mascot
		1165.65	1165.73		0.0748	64	319	328	MLATAVRFTR														Mascot
		1400.68	1400.64		-0.0426	-30	6	18	SCLSRSESSGLFK														Mascot
		1400.68	1400.64		-0.0426	-30	6	18	SCLSRSESSGLFK														Mascot
		2232.9	2233.03		0.1348	60	385	402	ACLDQWTMEESTCPMC								Carbamidomethyl (C)[2], Oxidation (M)[8]						Mascot
									RR
		2273.92	2274.06		0.1354	60	385	402	ACLDQWTMEESTCPMC								Carbamidomethyl (C)[2,13]						Mascot
									RR
		2283.11	2283.12		0.0137	6	303	325	CSIDTVDSSASVGSGRM														Mascot
									LATAVR
		3927.98	3927.79		-0.1858	-47	139	174	SIGLSTPEQAVSEEILVCE														Mascot
									VYPLSNLRTTHASVDNR
		3927.98	3927.79		-0.1858	-47	139	174	SIGLSTPEQAVSEEILVCE														Mascot
									VYPLSNLRTTHASVDNR
	8	serine/threonine protein phosphatase 5 phosphatase						gi|58264242		76438.7	8.85		2		26		0	26	91.178
		[Cryptococcus neoformans var. neoformans JEC21]
		Peptide Information
		Calc. Mass		Obsrv. Mass	± da	± ppm	Start	End	Sequence					Ion	C. I. %		Modification					Rank	Result Type
							Seq.	Seq.						Score
		932.451	932.434		-0.0169	-18	543	550	LAEPAMER				26		91.178		Oxidation (M)[6]						Mascot
		932.451	932.434		-0.0169	-18	543	550	LAEPAMER								Oxidation (M)[6]						Mascot
		1030.53	1030.54		0.0059	6	605	612	KTVYYSNR														Mascot
	9	hypothetical protein CNM00420 [Cryptococcus						gi|58261902		56581.2	9.26		8		26		0
		neoformans var. neoformans JEC21]
		Peptide Information
		Calc. Mass		Obsrv. Mass	± da	± ppm	Start	End	Sequence					Ion	C. I. %		Modification					Rank	Result Type
							Seq.	Seq.						Score
		856.471	856.513		0.0423	49	1	7	MPHLSKK								Oxidation (M)[1]						Mascot
		1030.65	1030.54		-0.1131	-110	152	161	SLIAIVSSLK														Mascot
		1062.53	1062.68		0.1467	138	69	78	SSLLPSTDDK														Mascot
			1062.68																				Mascot
		1075.55	1075.6		0.0502	47	393	401	DEIVAEMIR														Mascot
		1416.79	1416.63		-0.1594	-113	69	81	SSLLPSTDDKIIK														Mascot
		1416.79	1416.63		-0.1594	-113	69	81	SSLLPSTDDKIIK														Mascot
		2283.16	2283.12		-0.0385	-17	85	104	MNRAEFTSLVALFGGHEI								Oxidation (M)[1]						Mascot
									FK
		2995.38	2995.39		0.0134	4	125	151	MAGGERMSTVENHFNLS														Mascot
									HGSVSLYTDR
		2995.38	2995.39		0.0134	4	125	151	MAGGERMSTVENHFNLS														Mascot
									HGSVSLYTDR
		3192.49	3192.59		0.0959	30	363	391	DSLTTCEVEGVMNINESV								Carbamidomethyl (C)[6]						Mascot
									INIGDEAGNRR
	10	Rab/GTPase [Cryptococcus neoformans var.						gi|58265066		23457.9	5.52		5		26		0
		neoformans JEC21]
		Peptide Information
		Calc. Mass		Obsrv. Mass	± da	± ppm	Start	End	Sequence					Ion	C. I. %		Modification					Rank	Result Type
							Seq.	Seq.						Score
		1045.57	1045.55		-0.0257	-25	133	141	RSVTIEQGR														Mascot
		1291.68	1291.64		-0.0375	-29	74	83	FRTITTAYYR														Mascot
		1432.72	1432.63		-0.0938	-65	2	14	SGPAGQHYDFLIK														Mascot
		2633.36	2633.26		-0.1052	-40	177	201	LIDSQPQEAAPVQLGADR														Mascot
									NGVNVNK
		2949.45	2949.38		-0.0752	-25	26	50	SCLLLRFCEDSWTPSFIT								Carbamidomethyl (C)[2]						Mascot
									TIGIDFK
Gel Idx/Pos			34/B7						Instr./Gel Origin			BA2060/120907A							Process Status		Analysis Succeeded
Plate [#] Name			[1] 22761						Instrument Sample Name										Spectra		8
Rank		Protein Name						Accession No.		Protein MW	Protein		Pep.		Protein		Protein	Total Ion	Total Ion
											PI		Count		Score		Score	Score	C. I. %
																	C. I. %
	1	glutathione-disulfide reductase [Cryptococcus						gi|58267230		52101.5	6.23		9		274		100	238	100
		neoformans var. neoformans JEC21]
		Peptide Information
		Calc. Mass		Obsrv. Mass	± da	± ppm	Start	End	Sequence					Ion	C. I. %		Modification					Rank	Result Type
							Seq.	Seq.						Score
		955.557	955.531		-0.0262	-27	40	48	VGLVEVSPR														Mascot
		1212.71	1212.68		-0.0297	-24	333	344	MLLTPVAIAAGR														Mascot
		1228.71	1228.67		-0.0351	-29	333	344	MLLTPVAIAAGR								Oxidation (M)[1]						Mascot
		1279.65	1279.74		0.0879	69	111	121	LNGIYESNLEK														Mascot
		1307.66	1307.63		-0.0363	-28	91	101	LAADFNWTELK														Mascot
		1307.66	1307.63		-0.0363	-28	91	101	LAADFNWTELK				62		99.998								Mascot
		1581.77	1581.72		-0.0498	-31	63	75	IMWYTADVAENLR														Mascot
		1709.87	1709.81		-0.056	-33	63	76	IMWYTADVAENLRK														Mascot
		1725.86	1725.81		-0.0555	-32	63	76	IMWYTADVAENLRK								Oxidation (M)[2]						Mascot
		2369.25	2369.17		-0.0799	-34	431	453	VVGLHIIGEGSDEMLQGF														Mascot
									GVAIK
		2385.25	2385.17		-0.0828	-35	431	453	VVGLHIIGEGSDEMLQGF								Oxidation (M)[14]						Mascot
									GVAIK
		2885.47	2885.36		-0.1035	-36	361	387	LSYDNIPSVVFSHPTIGSI														Mascot
									GLSEPEAR
		2885.47	2885.36		-0.1035	-36	361	387	LSYDNIPSVVFSHPTIGSI				176		100								Mascot
									GLSEPEAR
		2893.37	2893.27		-0.1035	-36	454	479	MGATKEDFDACVAIHPTS								Carbamidomethyl (C)[11], Oxidation (M)[1]						Mascot
									SEELVTLR
	2	hypothetical protein CNM02180 [Cryptococcus						gi|58262196		63588.8	6.5		10		37		0
		neoformans var. neoformans JEC21]
		Peptide Information
		Calc. Mass		Obsrv. Mass	± da	± ppm	Start	End	Sequence					Ion	C. I. %		Modification					Rank	Result Type
							Seq.	Seq.						Score
		823.42	823.464		0.044	53	100	106	EFLETGK														Mascot
		842.498	842.491		-0.0075	-9	300	306	EVELPKK														Mascot
		864.469	864.498		0.0291	34	434	440	RNVYANK														Mascot
		1212.57	1212.68		0.1094	90	506	516	ADYLEDSKGSK														Mascot
		1279.7	1279.74		0.0427	33	153	164	LFRAAGGIPFCK														Mascot
		1822.97	1822.93		-0.0378	-21	558	573	VLEMMKVLVGLIGYEP								Oxidation (M)[4,5]						Mascot
		1859	1859.03		0.028	15	224	240	IPAHYCGIYALKPVTGR														Mascot
		2346.17	2346.22		0.0518	22	184	208	ATNPTAVDRTCGGSSGG														Mascot
									EGAIIALK
		2369.18	2369.17		-0.0071	-3	530	551	EDPTYDAEKMHGLPVGV														Mascot
									QVVGK
		2385.18	2385.17		-0.01	-4	530	551	EDPTYDAEKMHGLPVGV								Oxidation (M)[10]						Mascot
									QVVGK
		2614.33	2614.17		-0.1633	-62	224	247	IPAHYCGIYALKPVTGRW														Mascot
									PSDGGR
	3	hypothetical protein CNBB1940 [Cryptococcus						gi|134108022		49187.7	5.21		9		34		0
		neoformans var. neoformans B-3501A]
		Peptide Information
		Calc. Mass		Obsrv. Mass	± da	± ppm	Start	End	Sequence					Ion	C. I. %		Modification					Rank	Result Type
							Seq.	Seq.						Score
		850.402	850.52		0.1175	138	402	408	RDCAVMR														Mascot
		850.402	850.52		0.1175	138	402	408	RDCAVMR														Mascot
		955.63	955.531		-0.099	-104	337	344	VLLRDVLK														Mascot
		1046.57	1046.51		-0.0581	-56	295	302	LMVQEWLK														Mascot
		1062.57	1062.67		0.1012	95	295	302	LMVQEWLK								Oxidation (M)[2]						Mascot
		1165.65	1165.71		0.0631	54	319	328	MLATAVRFTR														Mascot
		1165.65	1165.71		0.0631	54	319	328	MLATAVRFTR														Mascot
		1212.59	1212.68		0.0939	77	1	10	MMSLKSCLSR								Carbamidomethyl (C)[7]						Mascot
		1228.58	1228.67		0.0885	72	1	10	MMSLKSCLSR								Carbamidomethyl (C)[7], Oxidation (M)[1]						Mascot
		2012.92	2013.01		0.0896	45	350	366	HIEDAAAQKDCPICQEK								Carbamidomethyl (C)[11,14]						Mascot
		2123.06	2123.06		-0.0071	-3	104	120	NVQNGQWRNQQWQPIA														Mascot
									R
		2143.06	2143.04		-0.0125	-6	121	138	TEGEYTTMTVWPTRMIV														Mascot
									K
		2232.9	2233.01		0.1128	51	385	402	ACLDQWTMEESTCPMC								Carbamidomethyl (C)[2], Oxidation (M)[8]						Mascot
									RR
		2305.91	2306.1		0.1887	82	385	402	ACLDQWTMEESTCPMC								Carbamidomethyl (C)[2,13], Oxidation						Mascot
									RR								(M)[8,15]
	4	flavohemoglobin [Cryptococcus neoformans var. grubii]						gi|37783289		55633.4	6.98		9		34		0
		Peptide Information
		Calc. Mass		Obsrv. Mass	± da	± ppm	Start	End	Sequence					Ion	C. I. %		Modification					Rank	Result Type
							Seq.	Seq.						Score
		864.424	864.498		0.0734	85	446	452	GRMDLEK								Oxidation (M)[3]						Mascot
		1051.55	1051.69		0.142	135	22	30	VMSTTQEKK														Mascot
		1307.72	1307.63		-0.0938	-72	75	86	VPEVPPLTEAQK														Mascot
		1307.72	1307.63		-0.0938	-72	75	86	VPEVPPLTEAQK														Mascot
		1837.85	1837.84		-0.0149	-8	218	233	QLYDSAIEAGGWEGWR														Mascot
		2013.08	2013.01		-0.0703	-35	385	402	NNEPNSPIKPITYVTVAR														Mascot
			2013.01																				Mascot
		2122.99	2123.06		0.063	30	216	233	ERQLYDSAIEAGGWEGW														Mascot
									R
		2143.12	2143.04		-0.0745	-35	91	109	STAPILEQHGVTITTHFYK														Mascot
		2294.06	2293.98		-0.0788	-34	427	445	IFYSRPTDDVVEGQDYDF														Mascot
									K
		2614.27	2614.17		-0.0991	-38	64	86	CDPNSIQEEYKVPEVPPL														Mascot
									TEAQK
	5	hypothetical protein [Cryptococcus neoformans var.						gi|58258057		24871.4	7.64		6		33		0
		neoformans JEC21]
		Peptide Information
		Calc. Mass		Obsrv. Mass	± da	± ppm	Start	End	Sequence					Ion	C. I. %		Modification					Rank	Result Type
							Seq.	Seq.						Score
		850.399	850.52		0.121	142	113	118	DCFPRR								Carbamidomethyl (C)[2]						Mascot
		850.399	850.52		0.121	142	113	118	DCFPRR								Carbamidomethyl (C)[2]						Mascot
		1212.58	1212.68		0.1006	83	102	112	NGMSAPFFLGR								Oxidation (M)[3]						Mascot
		1262.66	1262.59		-0.0703	-56	14	24	CIGSPIWVLMK								Oxidation (M)[10]						Mascot
		1326.76	1326.71		-0.0521	-39	2	13	ASTILPLELVDR														Mascot
		2346.16	2346.22		0.0608	26	134	153	NADIFPSYPHSLYQVARD														Mascot
									PR
		3338.64	3338.63		-0.0134	-4	46	76	DVKEYEVTASGITETDLG														Mascot
									DTLLNGNNIAMVR
	6	hypothetical protein [Cryptococcus neoformans var.						gi|58269992		14770.1	6.06		5		31		0
		neoformans JEC21]
		Peptide Information
		Calc. Mass		Obsrv. Mass	± da	± ppm	Start	End	Sequence					Ion	C. I. %		Modification					Rank	Result Type
							Seq.	Seq.						Score
		1046.42	1046.51		0.0914	87	113	122	AETCGEGHDK														Mascot
		1709.66	1709.81		0.1555	91	113	128	AETCGEGHDKTCQCLD														Mascot
		2284.18	2284.09		-0.0878	-38	32	52	GDLCPPIPQLATWAGQF								Carbamidomethyl (C)[4]						Mascot
									VVSK
		2346.06	2346.22		0.1592	68	2	22	SFGPYINQTCGMDSLNQ														Mascot
									AFPR
		3338.67	3338.63		-0.0412	-12	23	52	MADIYSAFRGDLCPPIPQ								Carbamidomethyl (C)[13]						Mascot
									LATWAGQFVVSK
	7	hypothetical protein CNBA0080 [Cryptococcus						gi|134105981		24952.5	8.24		6		30		0
		neoformans var. neoformans B-3501A]
		Peptide Information
		Calc. Mass		Obsrv. Mass	± da	± ppm	Start	End	Sequence					Ion	C. I. %		Modification					Rank	Result Type
							Seq.	Seq.						Score
		850.399	850.52		0.121	142	113	118	DCFPRR								Carbamidomethyl (C)[2]						Mascot
		850.399	850.52		0.121	142	113	118	DCFPRR								Carbamidomethyl (C)[2]						Mascot
		1262.66	1262.59		-0.0703	-56	14	24	CIGSPIWVLMK								Oxidation (M)[10]						Mascot
		1326.76	1326.71		-0.0521	-39	2	13	ASTILPLELVDR														Mascot
		1581.8	1581.72		-0.0818	-52	173	185	IPTTIMNIEMKMK								Oxidation (M)[6,10]						Mascot
		2346.16	2346.22		0.0608	26	134	153	NADIFPSYPHSLYQVARD														Mascot
									PR
		3338.64	3338.63		-0.0134	-4	46	76	DVKEYEVTASGITETDLG														Mascot
									DTLLNGNNIAMVR
	8	fatty acid synthase alpha subunit [Cryptococcus						gi|86371629		157804	6.14		15		30		0
		neoformans]
		Peptide Information
		Calc. Mass		Obsrv. Mass	± da	± ppm	Start	End	Sequence					Ion	C. I. %		Modification					Rank	Result Type
							Seq.	Seq.						Score
		856.561	856.505		-0.056	-65	375	382	LLGAVKQK														Mascot
		1262.68	1262.59		-0.0839	-66	506	517	VAGLAEVMTSIR								Oxidation (M)[8]						Mascot
		1279.64	1279.74		0.1056	83	55	65	EFGQILLDNCK														Mascot
		1307.71	1307.63		-0.0838	-64	1295	1306	NSFAFQGKLPAK														Mascot
		1307.71	1307.63		-0.0838	-64	1295	1306	NSFAFQGKLPAK														Mascot
		1326.76	1326.71		-0.0521	-39	1307	1318	VPVDIKNAETLK														Mascot
		1581.77	1581.72		-0.0492	-31	273	287	GLLSGGCTCIVTTSR								Carbamidomethyl (C)[7,9]						Mascot
		1659.79	1659.91		0.1159	70	112	127	EMASGGEVEPAVNLEK														Mascot
		1679.89	1679.8		-0.0951	-57	553	567	VAIAPRANFSFDFPK														Mascot
		1726.05	1725.81		-0.2398	-139	255	272	AALLTGVGKGSIGVEILK														Mascot
		1794.91	1794.76		-0.1537	-86	1027	1040	QISQWLENEHELLR														Mascot
		1837.89	1837.84		-0.0547	-30	589	605	VIVCTGFSEVGPWGSSR								Carbamidomethyl (C)[4]						Mascot
		2210.96	2211.03		0.0664	30	614	632	GEFSIEGCIEMAWMMGFI								Oxidation (M)[11,14]						Mascot
									K
		2283.98	2284.09		0.1124	49	614	632	GEFSIEGCIEMAWMMGFI								Carbamidomethyl (C)[8], Oxidation						Mascot
									K								(M)[11,14,15]
		2294.13	2293.98		-0.1511	-66	963	984	TAIEMGASIQGIVAYTSTH														Mascot
									TDK
		2298.13	2298.1		-0.0271	-12	559	578	ANFSFDFPKIDGDDILNEL														Mascot
									K
		2458.06	2458.08		0.0208	8	897	918	IMIAGGFDDFSEEGSFEF								Oxidation (M)[2]						Mascot
									ANMK
		2474.05	2474.07		0.019	8	897	918	IMIAGGFDDFSEEGSFEF								Oxidation (M)[2,21]						Mascot
									ANMK
		2474.05	2474.07		0.019	8	897	918	IMIAGGFDDFSEEGSFEF								Oxidation (M)[2,21]						Mascot
									ANMK
	9	hypothetical protein CNBG0920 [Cryptococcus						gi|134113723		29053.9	10.44		6		28		0
		neoformans var. neoformans B-3501A]
		Peptide Information
		Calc. Mass		Obsrv. Mass	± da	± ppm	Start	End	Sequence					Ion	C. I. %		Modification					Rank	Result Type
							Seq.	Seq.						Score
		996.5	996.573		0.0738	74	127	136	GFSADLGTTK														Mascot
		996.5	996.573		0.0738	74	127	136	GFSADLGTTK														Mascot
		1165.65	1165.71		0.0592	51	15	23	RQPKPQQQR														Mascot
		1165.65	1165.71		0.0592	51	15	23	RQPKPQQQR														Mascot
		1448.82	1448.88		0.0562	39	180	193	FPPPAIRGRPGAGR														Mascot
		1709.94	1709.81		-0.13	-76	16	29	QPKPQQQRRPHGPR														Mascot
		1858.78	1859.03		0.2443	131	256	272	ELDSFMKQDAAGDVDMS														Mascot
		2298.2	2298.1		-0.0957	-42	90	109	ESPRIEIIGLHYEVSAEDL														Mascot
									K
	10	argininosuccinate lyase [Cryptococcus neoformans var.						gi|58265076		52589.5	5.4		8		27		0
		neoformans JEC21]
		Peptide Information
		Calc. Mass		Obsrv. Mass	± da	± ppm	Start	End	Sequence					Ion	C. I. %		Modification					Rank	Result Type
							Seq.	Seq.						Score
		826.464	826.541		0.0771	93	112	118	LHTGRSR														Mascot
		1046.57	1046.51		-0.0541	-52	143	151	DLLNVMVSR														Mascot
		1062.56	1062.67		0.1052	99	143	151	DLLNVMVSR								Oxidation (M)[6]						Mascot
		1212.57	1212.68		0.1159	96	1	10	MASEQDFTKR														Mascot
		1228.56	1228.67		0.1106	90	1	10	MASEQDFTKR								Oxidation (M)[1]						Mascot
		1448.67	1448.88		0.2059	142	308	320	TFGQMAGFMMSLK														Mascot
		2143.07	2143.04		-0.0283	-13	174	191	WSHFLLSHAQSFLGDLE														Mascot
									R
		2225.03	2225.04		0.0092	4	119	136	NDQVATDMRIWLMEETT								Oxidation (M)[8]						Mascot
									R
		2233.05	2233.01		-0.0459	-21	365	384	MAAALTMDMLATDIADYL								Oxidation (M)[1,7,9]						Mascot
									VR
		2346.17	2346.22		0.0535	23	242	260	DFIVEWLQWASLTQVHM														Mascot
									SR
Gel Idx/Pos			35/B8						Instr./Gel Origin			BA2060/120907A							Process Status		Analysis Succeeded
Plate [#] Name			[1] 22761						Instrument Sample Name										Spectra		11
Rank		Protein Name						Accession No.		Protein MW	Protein		Pep.		Protein		Protein	Total Ion	Total Ion
											PI		Count		Score		Score	Score	C. I. %
																	C. I. %
	1	chaperone regulator [Cryptococcus neoformans var.						gi|58263040		44181.2	6.04		10		334		100	291	100
		neoformans JEC21]
		Peptide Information
		Calc. Mass		Obsrv. Mass	± da	± ppm	Start	End	Sequence					Ion	C. I. %		Modification					Rank	Result Type
							Seq.	Seq.						Score
		1170.58	1170.55		-0.0321	-27	260	269	KGDDLFYNAK														Mascot
		1208.61	1208.58		-0.0298	-25	308	318	IISGQGMPSYR														Mascot
		1224.6	1224.57		-0.0339	-28	308	318	IISGQGMPSYR								Oxidation (M)[7]						Mascot
		1238.63	1238.6		-0.0324	-26	319	328	HHELGDLYVR				73		100								Mascot
		1238.63	1238.6		-0.0324	-26	319	328	HHELGDLYVR														Mascot
		1293.67	1293.63		-0.039	-30	61	72	SLYDQLGEAGLK														Mascot
		1293.67	1293.63		-0.039	-30	61	72	SLYDQLGEAGLK				68		100								Mascot
		1649.78	1649.78		-0.0078	-5	151	166	QGAVQTCTGCQGRGVK								Carbamidomethyl (C)[7]						Mascot
		1777.94	1777.88		-0.0593	-33	361	375	KIHIDEVVLSEPNER														Mascot
		1821.81	1821.75		-0.0595	-33	46	60	EMTHAYEVLSDDQQR														Mascot
		1837.8	1837.74		-0.0617	-34	46	60	EMTHAYEVLSDDQQR								Oxidation (M)[2]						Mascot
		2038.05	2037.98		-0.0718	-35	7	24	YYDLLGVKPDADANDIKK														Mascot
		2166.21	2166.13		-0.0762	-35	329	347	LTVEFPNTIPVENIPLLEK														Mascot
		2929.51	2929.4		-0.1043	-36	230	256	FAGESDQQPGTIPGDVII														Mascot
									VIEEKPHPR
		2929.51	2929.4		-0.1043	-36	230	256	FAGESDQQPGTIPGDVII				150		100								Mascot
									VIEEKPHPR
	2	hypothetical protein CNH02770 [Cryptococcus						gi|58270588		71090	8.98		5		48		81.873	39	99.249
		neoformans var. neoformans JEC21]
		Peptide Information
		Calc. Mass		Obsrv. Mass	± da	± ppm	Start	End	Sequence					Ion	C. I. %		Modification					Rank	Result Type
							Seq.	Seq.						Score
		870.577	870.521		-0.0564	-65	363	369	EVKILLR														Mascot
		870.577	870.521		-0.0564	-65	363	369	EVKILLR														Mascot
		1045.57	1045.54		-0.034	-33	144	154	KGSNATAVAAR														Mascot
		1208.76	1208.58		-0.1792	-148	366	375	ILLRRPSPTR														Mascot
		1293.69	1293.63		-0.0614	-47	296	307	AEGHVILQEAAR														Mascot
		1293.69	1293.63		-0.0614	-47	296	307	AEGHVILQEAAR				39		99.249								Mascot
			1293.63																				Mascot
		1440.64	1440.74		0.0982	68	534	549	GGHGGHGGHGGHGFGR														Mascot
	3	hypothetical protein CNBL2820 [Cryptococcus						gi|134118070		62202.5	6.75		5		45		64.655	39	99.249
		neoformans var. neoformans B-3501A]
		Peptide Information
		Calc. Mass		Obsrv. Mass	± da	± ppm	Start	End	Sequence					Ion	C. I. %		Modification					Rank	Result Type
							Seq.	Seq.						Score
		870.577	870.521		-0.0564	-65	363	369	EVKILLR														Mascot
		870.577	870.521		-0.0564	-65	363	369	EVKILLR														Mascot
		1045.57	1045.54		-0.034	-33	144	154	KGSNATAVAAR														Mascot
		1208.76	1208.58		-0.1792	-148	366	375	ILLRRPSPTR														Mascot
		1293.69	1293.63		-0.0614	-47	296	307	AEGHVILQEAAR														Mascot
		1293.69	1293.63		-0.0614	-47	296	307	AEGHVILQEAAR				39		99.249								Mascot
		1440.64	1440.74		0.0982	68	534	549	GGHGGHGGHGGHGFGR														Mascot
	4	hypothetical protein [Cryptococcus neoformans var.						gi|58259501		33386.8	5.37		7		35		0
		neoformans JEC21]
		Peptide Information
		Calc. Mass		Obsrv. Mass	± da	± ppm	Start	End	Sequence					Ion	C. I. %		Modification					Rank	Result Type
							Seq.	Seq.						Score
		850.452	850.52		0.0676	79	290	297	CAMLTLAK														Mascot
		850.452	850.52		0.0676	79	290	297	CAMLTLAK														Mascot
		1165.61	1165.71		0.1067	92	288	297	NKCAMLTLAK								Carbamidomethyl (C)[3], Oxidation (M)[5]						Mascot
		1165.61	1165.71		0.1067	92	288	297	NKCAMLTLAK								Carbamidomethyl (C)[3], Oxidation (M)[5]						Mascot
		1293.7	1293.63		-0.0723	-56	290	300	CAMLTLAKTLR								Carbamidomethyl (C)[1], Oxidation (M)[3]						Mascot
		1293.7	1293.63		-0.0723	-56	290	300	CAMLTLAKTLR								Carbamidomethyl (C)[1], Oxidation (M)[3]						Mascot
		1837.95	1837.74		-0.2072	-113	254	268	YLESCLITDLLGERR								Carbamidomethyl (C)[5]						Mascot
		2756.24	2756.16		-0.0757	-27	97	121	DDTAYLFLDDRSSTATG														Mascot
									GESEHVNR
		2890.56	2890.2		-0.3635	-126	148	174	CVAVRPSTAVIPMLQSLL								Oxidation (M)[13,23]						Mascot
									SPFVMGLTK
		3035.53	3035.31		-0.2154	-71	1	28	MGFTLLLQWSCTPPAGR								Carbamidomethyl (C)[11], Oxidation (M)[1]						Mascot
									AVSLADVVCAR
	5	peptidyl-prolyl cis-trans isomerase [Cryptococcus						gi|58262874		72846.6	6.19		10		32		0
		neoformans var. neoformans JEC21]
		Peptide Information
		Calc. Mass		Obsrv. Mass	± da	± ppm	Start	End	Sequence					Ion	C. I. %		Modification					Rank	Result Type
							Seq.	Seq.						Score
		972.511	972.453		-0.0576	-59	362	371	SESGPGGLLR														Mascot
		1133.57	1133.69		0.1189	105	478	486	DVFNERPTR														Mascot
		1147.54	1147.54		0.0089	8	88	95	YYKSFMHR								Oxidation (M)[6]						Mascot
		1224.55	1224.57		0.0177	14	1	13	MSEGAGSSSNLGK														Mascot
		1649.8	1649.78		-0.0257	-16	1	16	MSEGAGSSSNLGKRPR								Oxidation (M)[1]						Mascot
		1821.89	1821.75		-0.1387	-76	642	657	NDRPFEDISISSITVE														Mascot
		1824.95	1824.94		-0.0127	-7	210	225	IYDGRGDGKPLYELTK														Mascot
		2166.06	2166.13		0.0732	34	639	657	TDKNDRPFEDISISSITVE														Mascot
		2300.16	2300.09		-0.0713	-31	506	526	CTIHTTKGDISVQLFPDEA														Mascot
									PK
		2357.18	2357.04		-0.1375	-58	506	526	CTIHTTKGDISVQLFPDEA								Carbamidomethyl (C)[1]						Mascot
									PK
		3338.64	3338.62		-0.0159	-5	184	214	ACCWVHEPGAGQPLLAV								Carbamidomethyl (C)[2]						Mascot
									SDVASPTIRIYDGR
	6	t-complex protein 1, alpha subunit (tcp-1-alpha)						gi|58264466		59998.5	6.41		9		29		0
		[Cryptococcus neoformans var. neoformans JEC21]
		Peptide Information
		Calc. Mass		Obsrv. Mass	± da	± ppm	Start	End	Sequence					Ion	C. I. %		Modification					Rank	Result Type
							Seq.	Seq.						Score
		848.436	848.508		0.0721	85	468	475	DSTDLVAK														Mascot
		856.398	856.507		0.1086	127	2	8	ASTMYQR														Mascot
		972.536	972.453		-0.0827	-85	43	52	SSLGPVGLDK														Mascot
		1224.58	1224.57		-0.0088	-7	2	11	ASTMYQRDPR														Mascot
		1238.72	1238.6		-0.1263	-102	400	410	SLHDALSIVKR														Mascot
		1238.72	1238.6		-0.1263	-102	400	410	SLHDALSIVKR														Mascot
		1342.68	1342.66		-0.0219	-16	539	550	IDDSIQVAPEQK														Mascot
		1448.73	1448.88		0.1443	100	243	254	IACLDMNLAKQR								Carbamidomethyl (C)[3], Oxidation (M)[6]						Mascot
		1591.86	1591.76		-0.0933	-59	12	27	AGLFLGGTRTSGAEVR														Mascot
		2211.12	2211.03		-0.0967	-44	493	511	RGLMYYGLDLINGEVIDN														Mascot
									R
	7	dihydroxy-acid dehydratase [Cryptococcus neoformans						gi|58268572		68613.6	5.82		9		29		0
		var. neoformans JEC21]
		Peptide Information
		Calc. Mass		Obsrv. Mass	± da	± ppm	Start	End	Sequence					Ion	C. I. %		Modification					Rank	Result Type
							Seq.	Seq.						Score
		868.423	868.528		0.1044	120	585	591	KEMGPYK								Oxidation (M)[3]						Mascot
		870.577	870.521		-0.0565	-65	562	568	LRIDLLK														Mascot
		870.577	870.521		-0.0565	-65	562	568	LRIDLLK														Mascot
		982.477	982.556		0.0781	79	277	286	GACAYATGLR														Mascot
		1170.41	1170.55		0.1385	118	2	13	SNGACEGCNCGR														Mascot
		1293.63	1293.63		0.0039	3	205	216	LIGSGGVMWDSR								Oxidation (M)[8]						Mascot
		1293.63	1293.63		0.0039	3	205	216	LIGSGGVMWDSR								Oxidation (M)[8]						Mascot
		2038.02	2037.98		-0.0402	-20	495	515	GAGPQGYPGAAEVVNMI														Mascot
									PPGR
		2207.27	2207.04		-0.2288	-104	412	430	VILPFDKPLRENAGFLHL														Mascot
									K
		3035.47	3035.31		-0.1629	-54	531	561	QSGTSGSPSILNAAPEAA														Mascot
									TGGMLAYLKDGDR
		3324.64	3324.61		-0.03	-9	115	145	DGIIANGGTPFEFPCHPIQ														Mascot
									ETGKRPTASLDR
	8	hypothetical protein CNK02080 [Cryptococcus						gi|58260548		30520.3	6.6		6		27		0
		neoformans var. neoformans JEC21]
		Peptide Information
		Calc. Mass		Obsrv. Mass	± da	± ppm	Start	End	Sequence					Ion	C. I. %		Modification					Rank	Result Type
							Seq.	Seq.						Score
		842.382	842.49		0.1077	128	128	134	RGECSYK														Mascot
		870.447	870.521		0.0738	85	23	28	QYFEKR														Mascot
		870.447	870.521		0.0738	85	23	28	QYFEKR														Mascot
		1097.49	1097.49		-0.0019	-2	145	153	YEEPSSMVR														Mascot
		1208.61	1208.58		-0.0298	-25	135	144	QATFDNLIMR														Mascot
		1224.6	1224.57		-0.0339	-28	135	144	QATFDNLIMR								Oxidation (M)[9]						Mascot
		1293.69	1293.63		-0.0576	-45	2	14	ALVTITGFPCSGK														Mascot
		1293.69	1293.63		-0.0576	-45	2	14	ALVTITGFPCSGK														Mascot
		1440.72	1440.74		0.0133	9	1	14	MALVTITGFPCSGK								Oxidation (M)[1]						Mascot
	9	hypothetical protein CNJ00510 [Cryptococcus						gi|58259783		21391.8	9.72		5		27		0
		neoformans var. neoformans JEC21]
		Peptide Information
		Calc. Mass		Obsrv. Mass	± da	± ppm	Start	End	Sequence					Ion	C. I. %		Modification					Rank	Result Type
							Seq.	Seq.						Score
		982.489	982.556		0.0669	68	2	9	LQPMQHGR								Oxidation (M)[4]						Mascot
		996.522	996.573		0.0515	52	179	186	NDIPRPER														Mascot
		996.522	996.573		0.0515	52	179	186	NDIPRPER														Mascot
		1097.53	1097.49		-0.043	-39	1	9	MLQPMQHGR														Mascot
		1224.64	1224.57		-0.0669	-55	187	195	EEIRQQFFK														Mascot
		3035.56	3035.31		-0.2442	-80	147	177	KSIPVAVGACAGMAALLG								Carbamidomethyl (C)[10]						Mascot
									TFNAAGNNFTGVR
	10	hypothetical protein CNBJ0430 [Cryptococcus						gi|134116188		32148.9	8.88		5		26		0	6	0
		neoformans var. neoformans B-3501A]
		Peptide Information
							Start	End						Ion
		Calc. Mass		Obsrv. Mass	± da	± ppm			Sequence						C. I. %		Modification					Rank	Result Type
							Seq.	Seq.						Score
		870.414	870.521		0.1068	123	42	48	QYCTLSR				6		0								Mascot
		870.414	870.521		0.1068	123	42	48	QYCTLSR														Mascot
		1208.63	1208.58		-0.0475	-39	62	71	LTITNNNYQK														Mascot
		2207.23	2207.04		-0.1924	-87	24	41	LFPVRHIIFDQLVLEDPR														Mascot
		2753.16	2753.32		0.1582	57	254	276	ESLETCTIPYTDDYPANW								Carbamidomethyl (C)[6], Oxidation (M)[20]						Mascot
									SMDTK
		3072.32	3072.47		0.1468	48	254	278	ESLETCTIPYTDDYPANW								Carbamidomethyl (C)[6], Oxidation (M)[20]						Mascot
									SMDTKYR
Gel Idx/Pos			36/B9						Instr./Gel Origin			BA2060/120907A							Process Status		Analysis Succeeded
Plate [#] Name			[1] 22761						Instrument Sample Name										Spectra		8
Rank		Protein Name						Accession No.		Protein MW	Protein		Pep.		Protein		Protein	Total Ion	Total Ion
											PI		Count		Score		Score	Score	C. I. %
																	C. I. %
	1	allergen [Cryptococcus neoformans var. neoformans						gi|58268496		25831.8	5.97		5		70		99.88	44	99.827
		JEC21]
		Peptide Information
		Calc. Mass		Obsrv. Mass	± da	± ppm	Start	End	Sequence					Ion	C. I. %		Modification					Rank	Result Type
							Seq.	Seq.						Score
		1063.57	1063.54		-0.0296	-28	53	60	HVHHLQHR				44		99.827								Mascot
		1063.57	1063.54		-0.0296	-28	53	60	HVHHLQHR														Mascot
		1961.95	1961.87		-0.0788	-40	85	100	EHKEEMRPEHQEALAK														Mascot
		1977.94	1977.87		-0.0763	-39	85	100	EHKEEMRPEHQEALAK								Oxidation (M)[6]						Mascot
		2135.12	2135.04		-0.0825	-39	161	180	VEDAPIVHEVTTLPTISAD														Mascot
									K
		2497.32	2497.22		-0.0982	-39	161	183	VEDAPIVHEVTTLPTISAD														Mascot
									KYAK
		3121.41	3121.38		-0.0371	-12	184	214	NKSSIEGEGDHCSTFEG								Carbamidomethyl (C)[12]						Mascot
									APQVAGQSSGVSAK
	2	hypothetical protein [Cryptococcus neoformans var.						gi|58266952		101460	5.43		13		39		0
		neoformans JEC21]
		Peptide Information
		Calc. Mass		Obsrv. Mass	± da	± ppm	Start	End	Sequence					Ion	C. I. %		Modification					Rank	Result Type
							Seq.	Seq.						Score
		817.478	817.403		-0.0747	-91	514	522	AAAVSSLAK														Mascot
		850.445	850.517		0.0721	85	228	234	DRMAITK								Oxidation (M)[3]						Mascot
		850.445	850.517		0.0721	85	228	234	DRMAITK								Oxidation (M)[3]						Mascot
		1063.6	1063.54		-0.0607	-57	410	418	SLCLKFPAK								Carbamidomethyl (C)[3]						Mascot
		1063.6	1063.54		-0.0607	-57	410	418	SLCLKFPAK								Carbamidomethyl (C)[3]						Mascot
		1250.61	1250.65		0.0455	36	251	260	NPMAICMLIR								Carbamidomethyl (C)[6], Oxidation (M)[3,7]						Mascot
		1250.61	1250.65		0.0455	36	251	260	NPMAICMLIR								Carbamidomethyl (C)[6], Oxidation (M)[3,7]						Mascot
		1346.63	1346.65		0.0125	9	172	183	WSNEAQEAVNAK														Mascot
		1448.72	1448.87		0.1544	107	275	285	QMHEYLETLLR								Oxidation (M)[2]						Mascot
		1562.84	1562.7		-0.1344	-86	230	244	MAITKMVQQLGASGK														Mascot
		1766.94	1766.82		-0.1238	-70	126	140	IIDAQSVQSVERFFK														Mascot
		1837.88	1837.82		-0.0535	-29	288	303	SEMVNIEAARAICETK								Carbamidomethyl (C)[13], Oxidation (M)[3]						Mascot
		2135.1	2135.04		-0.055	-26	440	457	HAVVEAIFDMIKYIQDSR														Mascot
		2233.06	2233.01		-0.0498	-22	756	775	ENPQEYAAGSFGCTLKF								Carbamidomethyl (C)[13]						Mascot
									VSK
		2727.4	2727.33		-0.0684	-25	339	363	LAQTLPQSVAALNVEME														Mascot
									NLITDSNR
		3098.57	3098.39		-0.1856	-60	566	592	SLADLLVKDEAQFSLANL								Oxidation (M)[23]						Mascot
									EEQLMSYVR
	3	hypothetical protein CNBE2860 [Cryptococcus						gi|134112073		187012	5.78		12		39		0	23	79.602
		neoformans var. neoformans B-3501A]
		Peptide Information
		Calc. Mass		Obsrv. Mass	± da	± ppm	Start	End	Sequence					Ion	C. I. %		Modification					Rank	Result Type
							Seq.	Seq.						Score
		817.391	817.403		0.0118	14	1663	1668	FYSLCK								Carbamidomethyl (C)[5]						Mascot
		842.455	842.488		0.0329	39	1166	1172	LHNSMLK														Mascot
		850.427	850.517		0.0899	106	1577	1583	QLICMAR								Oxidation (M)[5]						Mascot
		850.427	850.517		0.0899	106	1577	1583	QLICMAR								Oxidation (M)[5]						Mascot
		1250.66	1250.65		-0.0133	-11	1320	1329	WLSADYRLAR														Mascot
		1250.66	1250.65		-0.0133	-11	1320	1329	WLSADYRLAR				23		79.602								Mascot
		1448.75	1448.87		0.1214	84	367	378	LFINFLENDPAR														Mascot
		1538.79	1538.71		-0.0822	-53	477	489	TQIMTLFTVDVDR														Mascot
		1766.92	1766.82		-0.0988	-56	1173	1187	SVLFSTLRFHDTTSR														Mascot
		1978.02	1977.87		-0.1497	-76	1303	1319	LADTNLLAFAWSWTVNR														Mascot
		2247.25	2247.04		-0.2097	-93	772	793	SLLLAGLLGEADLLTGHV														Mascot
									VCPR
		2497.3	2497.22		-0.0818	-33	668	689	YALNAIPETFIQALQGFVS														Mascot
									CRR
		3076.83	3076.4		-0.4299	-140	536	564	LLGISAMYGLLTAILSLPL														Mascot
									NHLASKIVVR
		3076.83	3076.4		-0.4299	-140	536	564	LLGISAMYGLLTAILSLPL														Mascot
									NHLASKIVVR
		3324.49	3324.62		0.1387	42	60	87	DAFDIDDPVVCEDGTPVE								Carbamidomethyl (C)[11]						Mascot
									PQQFWISMWK
	4	hypothetical protein CNBA3480 [Cryptococcus						gi|134106675		77867.4	6.02		10		32		0
		neoformans var. neoformans B-3501A]
		Peptide Information
		Calc. Mass		Obsrv. Mass	± da	± ppm	Start	End	Sequence					Ion	C. I. %		Modification					Rank	Result Type
							Seq.	Seq.						Score
		838.417	838.516		0.0996	119	127	132	EYSRQR														Mascot
		996.551	996.569		0.018	18	307	314	FVQTFNLK														Mascot
		996.551	996.569		0.018	18	307	314	FVQTFNLK														Mascot
		1236.68	1236.71		0.0267	22	62	71	NHIARLEQQK														Mascot
		1562.88	1562.7		-0.174	-111	623	636	NYSSIAKPLIDLTK														Mascot
		1912.93	1912.87		-0.0631	-33	253	269	TTKPANTDSCEYLQTLK														Mascot
		1919	1918.84		-0.1508	-79	656	671	RSFTSVDLLCHYKPPR														Mascot
		1961.9	1961.87		-0.0252	-13	603	618	NLHDTQSFLGFCNFYR														Mascot
		2233.07	2233.01		-0.0635	-28	225	244	NFGDPDEEQTAERLLSA														Mascot
									NVK
		3074.54	3074.39		-0.1506	-49	192	216	DTPFLWFQPFVTTIDPQP								Oxidation (M)[21]						Mascot
									KFMLDFK
		3123.54	3123.38		-0.1508	-48	528	553	YGHFEYLVMPPDLETHQ														Mascot
									SHVIQVLDR
		3123.54	3123.38		-0.1508	-48	528	553	YGHFEYLVMPPDLETHQ														Mascot
									SHVIQVLDR
	5	ATP-binding cassette (ABC) transporter [Cryptococcus						gi|58267680		183669	5.72		10		31		0	23	79.602
		neoformans var. neoformans JEC21]
		Peptide Information
		Calc. Mass		Obsrv. Mass	± da	± ppm	Start	End	Sequence					Ion	C. I. %		Modification					Rank	Result Type
							Seq.	Seq.						Score
		817.391	817.403		0.0118	14	1630	1635	FYSLCK								Carbamidomethyl (C)[5]						Mascot
		850.427	850.517		0.0899	106	1550	1556	QLICMAR								Oxidation (M)[5]						Mascot
		850.427	850.517		0.0899	106	1550	1556	QLICMAR								Oxidation (M)[5]						Mascot
		1250.66	1250.65		-0.0133	-11	1293	1302	WLSADYRLAR														Mascot
		1250.66	1250.65		-0.0133	-11	1293	1302	WLSADYRLAR				23		79.602								Mascot
		1448.75	1448.87		0.1214	84	367	378	LFINFLENDPAR														Mascot
		1538.79	1538.71		-0.0822	-53	477	489	TQIMTLFTVDVDR														Mascot
		1766.92	1766.82		-0.0988	-56	1146	1160	SVLFSTLRFHDTTSR														Mascot
		1978.02	1977.87		-0.1497	-76	1276	1292	LADTNLLAFAWSWTVNR														Mascot
		2247.25	2247.04		-0.2097	-93	766	787	SLLLAGLLGEADLLTGHV														Mascot
									VCPR
		3121.55	3121.38		-0.1704	-55	1128	1153	GWSYHPLLCYGVFCAML								Carbamidomethyl (C)[9,14], Oxidation (M)[16]						Mascot
									KSVLFSTLR
		3324.49	3324.62		0.1387	42	60	87	DAFDIDDPVVCEDGTPVE								Carbamidomethyl (C)[11]						Mascot
									PQQFWISMWK
	6	IMP cyclohydrolase [Cryptococcus neoformans var.						gi|58259449		13127.6	9.35		4		29		0
		neoformans JEC21]
		Peptide Information
		Calc. Mass		Obsrv. Mass	± da	± ppm	Start	End	Sequence					Ion	C. I. %		Modification					Rank	Result Type
							Seq.	Seq.						Score
		817.424	817.403		-0.0206	-25	1	7	MLSPPTR								Oxidation (M)[1]						Mascot
		856.384	856.5		0.1153	135	70	76	QQGQCHR														Mascot
		3073.53	3073.39		-0.1328	-43	32	61	SNSVCHALNGTVIGLGTG														Mascot
									QQSDTSLELPFK
		3089.5	3089.51		0.0087	3	87	114	SYSHQTPISASLSVSSRA														Mascot
									YFGDELSLMR
	7	hypothetical protein [Cryptococcus neoformans var.						gi|58266732		23146.3	8.08		6		28		0
		neoformans JEC21]
		Peptide Information
		Calc. Mass		Obsrv. Mass	± da	± ppm	Start	End	Sequence					Ion	C. I. %		Modification					Rank	Result Type
							Seq.	Seq.						Score
		864.432	864.493		0.0611	71	163	170	HPPDVSGR														Mascot
		996.482	996.569		0.0874	88	191	198	EKFGCDIK								Carbamidomethyl (C)[5]						Mascot
		996.482	996.569		0.0874	88	191	198	EKFGCDIK								Carbamidomethyl (C)[5]						Mascot
		1062.51	1062.66		0.1549	146	51	61	AASGGEDAEKK														Mascot
		1236.55	1236.71		0.1609	130	35	44	VCNSWQDWAK														Mascot
		1279.65	1279.73		0.086	67	193	203	FGCDIKNLDVR														Mascot
		3106.5	3106.44		-0.0618	-20	62	95	NVSGSGAAVGMAGFGS														Mascot
									MLSGAGASKAPTNAPLD
									R
	8	hypothetical protein [Cryptococcus neoformans var.						gi|58259501		33386.8	5.37		6		27		0
		neoformans JEC21]
		Peptide Information
		Calc. Mass		Obsrv. Mass	± da	± ppm	Start	End	Sequence					Ion	C. I. %		Modification					Rank	Result Type
							Seq.	Seq.						Score
		850.452	850.517		0.0647	76	290	297	CAMLTLAK														Mascot
		850.452	850.517		0.0647	76	290	297	CAMLTLAK														Mascot
		1165.61	1165.71		0.1022	88	288	297	NKCAMLTLAK								Carbamidomethyl (C)[3], Oxidation (M)[5]						Mascot
		1165.61	1165.71		0.1022	88	288	297	NKCAMLTLAK								Carbamidomethyl (C)[3], Oxidation (M)[5]						Mascot
		1236.68	1236.71		0.0272	22	290	300	CAMLTLAKTLR								Oxidation (M)[3]						Mascot
		1837.95	1837.82		-0.1229	-67	254	268	YLESCLITDLLGERR								Carbamidomethyl (C)[5]						Mascot
		2497.26	2497.22		-0.0413	-17	18	40	AVSLADVVCARVLESYG								Carbamidomethyl (C)[9]						Mascot
									HNPPSR
		3076.55	3076.4		-0.1508	-49	1	28	MGFTLLLQWSCTPPAGR								Carbamidomethyl (C)[11,26]						Mascot
									AVSLADVVCAR
		3076.55	3076.4		-0.1508	-49	1	28	MGFTLLLQWSCTPPAGR								Carbamidomethyl (C)[11,26]						Mascot
									AVSLADVVCAR
	9	hypothetical protein CNBI2400 [Cryptococcus						gi|134115825		182505	6.33		15		26		0
		neoformans var. neoformans B-3501A]
		Peptide Information
		Calc. Mass		Obsrv. Mass	± da	± ppm	Start	End	Sequence					Ion	C. I. %		Modification					Rank	Result Type
							Seq.	Seq.						Score
		838.424	838.516		0.0922	110	1621	1627	EMFGAKR														Mascot
		864.472	864.493		0.0214	25	1443	1449	SRTVMVR								Oxidation (M)[5]						Mascot
		870.588	870.518		-0.0705	-81	144	150	ILSLLRR														Mascot
		1236.57	1236.71		0.1398	113	860	869	SAMLDVWENR								Oxidation (M)[3]						Mascot
		1250.61	1250.65		0.0423	34	880	890	GISSWLDLCEK														Mascot
		1250.61	1250.65		0.0423	34	880	890	GISSWLDLCEK														Mascot
		1562.73	1562.7		-0.0292	-19	502	514	GENRIERPDMSSR								Oxidation (M)[10]						Mascot
		1837.93	1837.82		-0.1044	-57	1338	1356	ISNASSIASSSAATPQFAK														Mascot
		1960.87	1960.86		-0.0171	-9	532	548	SAMTLQYVEQSESVCNR								Oxidation (M)[3]						Mascot
		1976.96	1976.84		-0.1114	-56	1191	1206	DLEMLVEECLDPEKLK								Carbamidomethyl (C)[9], Oxidation (M)[4]						Mascot
		2210.99	2211.02		0.0359	16	1187	1204	DTMKDLEMLVEECLDPE								Carbamidomethyl (C)[13], Oxidation (M)[3]						Mascot
									K
		2225.2	2225.04		-0.1652	-74	958	980	DVVEDALGKAGDIVAAGE														Mascot
									ALLAK
		2247.2	2247.04		-0.1548	-69	1338	1360	ISNASSIASSSAATPQFAK														Mascot
									AIPK
		2727.22	2727.33		0.1128	41	1157	1180	DAQQALDYVLECSMPVN														Mascot
									DDSRVCR
		3073.63	3073.39		-0.2385	-78	1541	1569	AVPLAQTPEQFLSPQKA														Mascot
									QGSLEPVPSTPR
		3338.61	3338.62		0.0122	4	566	592	FIREQAWWQTDLINYDLA														Mascot
									DQVDTDLNR
	10	large subunit ribosomal protein L3 [Cryptococcus						gi|58260576		43741	10.24		9		26		0
		neoformans var. neoformans JEC21]
		Peptide Information
		Calc. Mass		Obsrv. Mass	± da	± ppm	Start	End	Sequence					Ion	C. I. %		Modification					Rank	Result Type
							Seq.	Seq.						Score
		817.424	817.403		-0.0206	-25	327	334	GTCVGPVK								Carbamidomethyl (C)[3]						Mascot
		856.467	856.5		0.032	37	129	135	AFTRYAK														Mascot
		868.471	868.525		0.0545	63	154	160	KYCTVVR														Mascot
		882.439	882.543		0.1038	118	320	326	NDFVMIK								Oxidation (M)[5]						Mascot
		996.584	996.569		-0.0144	-14	161	169	VLAHTQISK														Mascot
		996.584	996.569		-0.0144	-14	161	169	VLAHTQISK														Mascot
		1165.58	1165.71		0.1308	112	277	285	TSMNHKIYR								Oxidation (M)[3]						Mascot
		1165.58	1165.71		0.1308	112	277	285	TSMNHKIYR								Oxidation (M)[3]						Mascot
		1236.64	1236.71		0.067	54	304	314	KDITPMGGFVR								Oxidation (M)[6]						Mascot
		1960.95	1960.86		-0.0952	-49	250	267	VACIGAWHPSNVMFSVA								Oxidation (M)[13]						Mascot
									R
		2225.2	2225.04		-0.1677	-75	39	58	KPVHLTAVMGYKAGMTH								Oxidation (M)[9]						Mascot
									IVR
Gel Idx/Pos			37/B10						Instr./Gel Origin			BA2060/120907A							Process Status		Analysis Succeeded
Plate [#] Name			[1] 22761						Instrument Sample Name										Spectra		8
Rank		Protein Name						Accession No.		Protein MW	Protein		Pep.		Protein		Protein	Total Ion	Total Ion
											PI		Count		Score		Score	Score	C. I. %
																	C. I. %
	1	allergen [Cryptococcus neoformans var. neoformans						gi|58268496		25831.8	5.97		5		367		100	343	100
		JEC21]
		Peptide Information
		Calc. Mass		Obsrv. Mass	± da	± ppm	Start	End	Sequence					Ion	C. I. %		Modification					Rank	Result Type
							Seq.	Seq.						Score
		1063.57	1063.53		-0.0354	-33	53	60	HVHHLQHR				48		99.939								Mascot
		1063.57	1063.53		-0.0354	-33	53	60	HVHHLQHR														Mascot
		1124.59	1124.56		-0.0363	-32	144	153	ETVDPTVVHK														Mascot
		1961.95	1961.87		-0.083	-42	85	100	EHKEEMRPEHQEALAK														Mascot
		1977.94	1977.86		-0.0861	-44	85	100	EHKEEMRPEHQEALAK								Oxidation (M)[6]						Mascot
		2135.12	2135.03		-0.0886	-41	161	180	VEDAPIVHEVTTLPTISAD														Mascot
									K
		2135.12	2135.03		-0.0886	-41	161	180	VEDAPIVHEVTTLPTISAD				152		100								Mascot
									K
		2497.32	2497.22		-0.0994	-40	161	183	VEDAPIVHEVTTLPTISAD				143		100								Mascot
									KYAK
		2497.32	2497.22		-0.0994	-40	161	183	VEDAPIVHEVTTLPTISAD														Mascot
									KYAK
	2	ATP dependent DNA helicase [Cryptococcus						gi|58264248		82639.6	6.43		13		43		46.503
		neoformans var. neoformans JEC21]
		Peptide Information
		Calc. Mass		Obsrv. Mass	± da	± ppm	Start	End	Sequence					Ion	C. I. %		Modification					Rank	Result Type
							Seq.	Seq.						Score
		817.424	817.4		-0.0239	-29	369	375	ILPDGMR								Oxidation (M)[6]						Mascot
		817.424	817.4		-0.0239	-29	369	375	ILPDGMR								Oxidation (M)[6]						Mascot
		839.389	839.386		-0.0028	-3	333	339	SDGLYER														Mascot
		842.509	842.484		-0.0259	-31	617	623	QLEAIIR														Mascot
		989.487	989.453		-0.0338	-34	567	574	YIGYCKSR														Mascot
		1045.6	1045.53		-0.0731	-70	477	486	AGITTILNSR														Mascot
		1250.63	1250.64		0.0129	10	227	236	CRFVDQQNIK														Mascot
		1250.63	1250.64		0.0129	10	227	236	CRFVDQQNIK														Mascot
		1562.8	1562.7		-0.101	-65	302	317	VLGIELDSSAASSGTR														Mascot
		2225.14	2225.03		-0.1089	-49	648	668	LFKFSTMHAVSVGSGVE								Oxidation (M)[7]						Mascot
									GLSR
		2235.05	2235.39		0.333	149	575	595	CAPNLSGEAAEMLSSHF								Oxidation (M)[12]						Mascot
									VSLR
		2284.12	2284.08		-0.0454	-20	457	476	DEDRVAIHEAMEQQTISI														Mascot
									AK
		2497.24	2497.22		-0.0161	-6	112	134	ERAQNGQPSLAAEEVPD								Oxidation (M)[18]						Mascot
									MQVAIK
		2497.24	2497.22		-0.0161	-6	112	134	ERAQNGQPSLAAEEVPD								Oxidation (M)[18]						Mascot
									MQVAIK
		2519.21	2519.19		-0.0208	-8	573	595	SRCAPNLSGEAAEMLSS								Carbamidomethyl (C)[3]						Mascot
									HFVSLR
		3145.49	3145.36		-0.1228	-39	426	454	DPVTREFFLEGGAMVLA								Oxidation (M)[14]						Mascot
									DGGVVCIDEFDK
	3	hypothetical protein CNBB0410 [Cryptococcus						gi|134107712		82697.6	6.34		12		38		0
		neoformans var. neoformans B-3501A]
		Peptide Information
		Calc. Mass		Obsrv. Mass	± da	± ppm	Start	End	Sequence					Ion	C. I. %		Modification					Rank	Result Type
							Seq.	Seq.						Score
		817.424	817.4		-0.0239	-29	369	375	ILPDGMR								Oxidation (M)[6]						Mascot
		817.424	817.4		-0.0239	-29	369	375	ILPDGMR								Oxidation (M)[6]						Mascot
		842.509	842.484		-0.0259	-31	617	623	QLEAIIR														Mascot
		989.487	989.453		-0.0338	-34	567	574	YIGYCKSR														Mascot
		1045.6	1045.53		-0.0731	-70	477	486	AGITTILNSR														Mascot
		1250.63	1250.64		0.0129	10	227	236	CRFVDQQNIK														Mascot
		1250.63	1250.64		0.0129	10	227	236	CRFVDQQNIK														Mascot
		1562.8	1562.7		-0.101	-65	302	317	VLGIELDSSAASSGTR														Mascot
		2225.14	2225.03		-0.1089	-49	648	668	LFKFSTMHAVSVGSGVE								Oxidation (M)[7]						Mascot
									GLSR
		2235.05	2235.39		0.333	149	575	595	CAPNLSGEAAEMLSSHF								Oxidation (M)[12]						Mascot
									VSLR
		2284.12	2284.08		-0.0454	-20	457	476	DEDRVAIHEAMEQQTISI														Mascot
									AK
		2497.24	2497.22		-0.0161	-6	112	134	ERAQNGQPSLAAEEVPD								Oxidation (M)[18]						Mascot
									MQVAIK
		2497.24	2497.22		-0.0161	-6	112	134	ERAQNGQPSLAAEEVPD								Oxidation (M)[18]						Mascot
									MQVAIK
		2519.21	2519.19		-0.0208	-8	573	595	SRCAPNLSGEAAEMLSS								Carbamidomethyl (C)[3]						Mascot
									HFVSLR
		3145.49	3145.36		-0.1228	-39	426	454	DPVTREFFLEGGAMVLA								Oxidation (M)[14]						Mascot
									DGGVVCIDEFDK
	4	hypothetical protein CNBE2860 [Cryptococcus						gi|134112073		187012	5.78		11		36		0	24	81.776
		neoformans var. neoformans B-3501A]
		Peptide Information
		Calc. Mass		Obsrv. Mass	± da	± ppm	Start	End	Sequence					Ion	C. I. %		Modification					Rank	Result Type
							Seq.	Seq.						Score
		817.391	817.4		0.0085	10	1663	1668	FYSLCK								Carbamidomethyl (C)[5]						Mascot
		817.391	817.4		0.0085	10	1663	1668	FYSLCK								Carbamidomethyl (C)[5]						Mascot
		839.387	839.386		-0.0003	0	592	597	FMAWER														Mascot
		842.455	842.484		0.0282	33	1166	1172	LHNSMLK														Mascot
		850.427	850.514		0.0864	102	1577	1583	QLICMAR								Oxidation (M)[5]						Mascot
		1250.66	1250.64		-0.0202	-16	1320	1329	WLSADYRLAR														Mascot
		1250.66	1250.64		-0.0202	-16	1320	1329	WLSADYRLAR				24		81.776								Mascot
		1448.75	1448.87		0.1192	82	367	378	LFINFLENDPAR														Mascot
		1538.79	1538.71		-0.0791	-51	477	489	TQIMTLFTVDVDR														Mascot
		1978.02	1977.86		-0.1595	-81	1303	1319	LADTNLLAFAWSWTVNR														Mascot
		2247.25	2246.93		-0.3276	-146	772	793	SLLLAGLLGEADLLTGHV														Mascot
									VCPR
		2497.3	2497.22		-0.083	-33	668	689	YALNAIPETFIQALQGFVS														Mascot
									CRR
		2497.3	2497.22		-0.083	-33	668	689	YALNAIPETFIQALQGFVS														Mascot
									CRR
		3076.83	3076.39		-0.437	-142	536	564	LLGISAMYGLLTAILSLPL														Mascot
									NHLASKIVVR
		3076.83	3076.39		-0.437	-142	536	564	LLGISAMYGLLTAILSLPL														Mascot
									NHLASKIVVR
	5	ATP-binding cassette (ABC) transporter [Cryptococcus						gi|58267680		183669	5.72		9		32		0	24	81.776
		neoformans var. neoformans JEC21]
		Peptide Information
		Calc. Mass		Obsrv. Mass	± da	± ppm	Start	End	Sequence					Ion	C. I. %		Modification					Rank	Result Type
							Seq.	Seq.						Score
		817.391	817.4		0.0085	10	1630	1635	FYSLCK								Carbamidomethyl (C)[5]						Mascot
		817.391	817.4		0.0085	10	1630	1635	FYSLCK								Carbamidomethyl (C)[5]						Mascot
		839.387	839.386		-0.0003	0	592	597	FMAWER														Mascot
		850.427	850.514		0.0864	102	1550	1556	QLICMAR								Oxidation (M)[5]						Mascot
		1250.66	1250.64		-0.0202	-16	1293	1302	WLSADYRLAR														Mascot
		1250.66	1250.64		-0.0202	-16	1293	1302	WLSADYRLAR				24		81.776								Mascot
		1448.75	1448.87		0.1192	82	367	378	LFINFLENDPAR														Mascot
		1538.79	1538.71		-0.0791	-51	477	489	TQIMTLFTVDVDR														Mascot
		1978.02	1977.86		-0.1595	-81	1276	1292	LADTNLLAFAWSWTVNR														Mascot
		2247.25	2246.93		-0.3276	-146	766	787	SLLLAGLLGEADLLTGHV														Mascot
									VCPR
		3105.55	3105.44		-0.1064	-34	1128	1153	GWSYHPLLCYGVFCAML								Carbamidomethyl (C)[9,14]						Mascot
									KSVLFSTLR
	6	hypothetical protein CNBH3370 [Cryptococcus						gi|134115174		17798.1	6.22		5		30		0
		neoformans var. neoformans B-3501A]
		Peptide Information
		Calc. Mass		Obsrv. Mass	± da	± ppm	Start	End	Sequence					Ion	C. I. %		Modification					Rank	Result Type
							Seq.	Seq.						Score
		1274.59	1274.59		-0.0011	-1	130	140	ANGDRPLDCWK														Mascot
		1961.99	1961.87		-0.1194	-61	83	100	EKPGMSAHVLGSDIDHIR														Mascot
		1976.96	1976.84		-0.1291	-65	130	146	ANGDRPLDCWKQVEAFK														Mascot
		1977.98	1977.86		-0.1225	-62	83	100	EKPGMSAHVLGSDIDHIR								Oxidation (M)[5]						Mascot
		2211.01	2211.02		0.0088	4	122	140	QGVETCYRANGDRPLDC														Mascot
									WK
		2235.12	2235.39		0.2675	120	83	102	EKPGMSAHVLGSDIDHIR								Oxidation (M)[5]						Mascot
									EK
	7	hypothetical protein [Cryptococcus neoformans var.						gi|58266952		101460	5.43		11		29		0
		neoformans JEC21]
		Peptide Information
		Calc. Mass		Obsrv. Mass	± da	± ppm	Start	End	Sequence					Ion	C. I. %		Modification					Rank	Result Type
							Seq.	Seq.						Score
		817.478	817.4		-0.078	-95	514	522	AAAVSSLAK														Mascot
		817.478	817.4		-0.078	-95	514	522	AAAVSSLAK														Mascot
		850.445	850.514		0.0686	81	228	234	DRMAITK								Oxidation (M)[3]						Mascot
		1063.6	1063.53		-0.0665	-63	410	418	SLCLKFPAK								Carbamidomethyl (C)[3]						Mascot
		1063.6	1063.53		-0.0665	-63	410	418	SLCLKFPAK								Carbamidomethyl (C)[3]						Mascot
		1250.61	1250.64		0.0386	31	251	260	NPMAICMLIR								Carbamidomethyl (C)[6], Oxidation (M)[3,7]						Mascot
		1250.61	1250.64		0.0386	31	251	260	NPMAICMLIR								Carbamidomethyl (C)[6], Oxidation (M)[3,7]						Mascot
		1448.72	1448.87		0.1522	105	275	285	QMHEYLETLLR								Oxidation (M)[2]						Mascot
		1562.84	1562.7		-0.1382	-88	230	244	MAITKMVQQLGASGK														Mascot
		2135.1	2135.03		-0.0611	-29	440	457	HAVVEAIFDMIKYIQDSR														Mascot
		2135.1	2135.03		-0.0611	-29	440	457	HAVVEAIFDMIKYIQDSR														Mascot
		2233.06	2232.99		-0.0691	-31	756	775	ENPQEYAAGSFGCTLKF								Carbamidomethyl (C)[13]						Mascot
									VSK
		2298.11	2298.09		-0.0169	-7	432	451	DEGGYEFKHAVVEAIFD														Mascot
									MIK
		2727.4	2727.32		-0.0808	-30	339	363	LAQTLPQSVAALNVEME														Mascot
									NLITDSNR
		3098.57	3098.37		-0.1987	-64	566	592	SLADLLVKDEAQFSLANL								Oxidation (M)[23]						Mascot
									EEQLMSYVR
	8	hypothetical protein CNBG0920 [Cryptococcus						gi|134113723		29053.9	10.44		6		27		0
		neoformans var. neoformans B-3501A]
		Peptide Information
		Calc. Mass		Obsrv. Mass	± da	± ppm	Start	End	Sequence					Ion	C. I. %		Modification					Rank	Result Type
							Seq.	Seq.						Score
		839.412	839.386		-0.0253	-30	30	37	HSAGNTPR														Mascot
		989.515	989.453		-0.0616	-62	6	14	SLDDIIADK														Mascot
		996.5	996.564		0.0645	65	127	136	GFSADLGTTK														Mascot
		1165.65	1165.71		0.0502	43	15	23	RQPKPQQQR														Mascot
		1448.82	1448.87		0.0492	34	180	193	FPPPAIRGRPGAGR														Mascot
			1448.87																				Mascot
		2298.2	2298.09		-0.1033	-45	90	109	ESPRIEIIGLHYEVSAEDL														Mascot
									K
	9	hypothetical protein [Cryptococcus neoformans var.						gi|58267814		41238.9	5.88		6		24		0
		neoformans JEC21]
		Peptide Information
		Calc. Mass		Obsrv. Mass	± da	± ppm	Start	End	Sequence					Ion	C. I. %		Modification					Rank	Result Type
							Seq.	Seq.						Score
		856.477	856.504		0.0265	31	226	233	EAIGLPEK														Mascot
		989.453	989.453		0	0	108	116	EADAVEEAR														Mascot
		1063.54	1063.53		-0.0116	-11	341	350	AFPTTVQDGK														Mascot
		1063.54	1063.53		-0.0116	-11	341	350	AFPTTVQDGK														Mascot
		1085.49	1085.52		0.0245	23	42	50	QTLDYCSAK								Carbamidomethyl (C)[6]						Mascot
		3123.65	3123.38		-0.2717	-87	4	32	VFNVAVVGCGEIAQVTHI								Oxidation (M)[27]						Mascot
									PNLIIASHMFK
		3123.65	3123.38		-0.2717	-87	4	32	VFNVAVVGCGEIAQVTHI								Oxidation (M)[27]						Mascot
									PNLIIASHMFK
		3338.57	3338.62		0.0559	17	258	286	FNALYEMAVDDVGFFDA								Oxidation (M)[7]						Mascot
									HIEVYTGDSRIK
	10	hypothetical protein CNBJ2570 [Cryptococcus						gi|134116618		48093.2	6.01		7		24		0
		neoformans var. neoformans B-3501A]
		Peptide Information
		Calc. Mass		Obsrv. Mass	± da	± ppm	Start	End	Sequence					Ion	C. I. %		Modification					Rank	Result Type
							Seq.	Seq.						Score
		817.46	817.4		-0.0603	-74	399	406	QMLAAVGK														Mascot
		817.46	817.4		-0.0603	-74	399	406	QMLAAVGK														Mascot
		856.387	856.504		0.1171	137	231	238	EFSGTGMK														Mascot
		1274.67	1274.59		-0.0778	-61	24	33	QNQVVNRFNR														Mascot
		2135	2135.03		0.0295	14	2	19	ASTCCPQYTIRLDAFNFK								Carbamidomethyl (C)[4]						Mascot
		2135	2135.03		0.0295	14	2	19	ASTCCPQYTIRLDAFNFK								Carbamidomethyl (C)[4]						Mascot
		2225.02	2225.03		0.0105	5	1	19	MASTCCPQYTIRLDAFNF								Oxidation (M)[1]						Mascot
									K
		2233.14	2232.99		-0.1497	-67	156	174	GVQEGRLPENYGPYHLL														Mascot
									YK
		2519.2	2519.19		-0.0061	-2	113	133	TYQISVHHDKPEDVTMK								Oxidation (M)[16]						Mascot
									GFDR
Gel Idx/Pos			38/B11						Instr./Gel Origin			BA2060/120907A							Process Status		Analysis Succeeded
Plate [#] Name			[1] 22761						Instrument Sample Name										Spectra		11
Rank		Protein Name						Accession No.		Protein MW	Protein		Pep.		Protein		Protein	Total Ion	Total Ion
											PI		Count		Score		Score	Score	C. I. %
																	C. I. %
	1	wos2 protein (p21) [Cryptococcus neoformans var.						gi|58260772		25283.6	4.32		3		191		100	188	100
		neoformans JEC21]
		Peptide Information
		Calc. Mass		Obsrv. Mass	± da	± ppm	Start	End	Sequence					Ion	C. I. %		Modification					Rank	Result Type
							Seq.	Seq.						Score
		1149.53	1149.49		-0.0377	-33	96	104	EAQAEYWPR				77		100								Mascot
		1149.53	1149.49		-0.0377	-33	96	104	EAQAEYWPR														Mascot
		1277.63	1277.58		-0.0455	-36	95	104	KEAQAEYWPR														Mascot
		1396.72	1396.67		-0.051	-37	2	13	APLHPEITYAER														Mascot
		1396.72	1396.67		-0.051	-37	2	13	APLHPEITYAER				111		100								Mascot
	2	mismatch repair-related protein [Cryptococcus						gi|58261132		57097.3	6.34		10		39		0
		neoformans var. neoformans JEC21]
		Peptide Information
		Calc. Mass		Obsrv. Mass	± da	± ppm	Start	End	Sequence					Ion	C. I. %		Modification					Rank	Result Type
							Seq.	Seq.						Score
		848.393	848.493		0.0998	118	251	258	ATHTMSGK								Oxidation (M)[5]						Mascot
		864.473	864.494		0.0215	25	205	210	YLQVWR														Mascot
		1009.47	1009.55		0.076	75	452	460	SNLANTSMR								Oxidation (M)[8]						Mascot
		1105.59	1105.5		-0.0883	-80	183	192	ASILMAIENK								Oxidation (M)[5]						Mascot
		1149.58	1149.49		-0.0847	-74	451	460	RSNLANTSMR														Mascot
		1149.58	1149.49		-0.0847	-74	452	461	SNLANTSMRR														Mascot
		1165.57	1165.48		-0.0899	-77	452	461	SNLANTSMRR								Oxidation (M)[8]						Mascot
		1165.57	1165.7		0.1297	111	452	461	SNLANTSMRR								Oxidation (M)[8]						Mascot
		1165.57	1165.7		0.1297	111	451	460	RSNLANTSMR								Oxidation (M)[9]						Mascot
		1211.53	1211.41		-0.1176	-97	124	135	SGAAEASYGDQR														Mascot
		2211.14	2211		-0.1396	-63	336	356	GTSSLEGMGLSYAIAESLI														Mascot
									RR
		2284.11	2284.06		-0.0496	-22	304	325	CLSTFASEMAASAMILGL								Carbamidomethyl (C)[1]						Mascot
									ASPR
		3338.72	3338.59		-0.1216	-36	304	335	CLSTFASEMAASAMILGL								Oxidation (M)[9]						Mascot
									ASPRSLVLIDELGR
	3	hypothetical protein CNBF2900 [Cryptococcus						gi|134113170		15510.3	10.01		6		38		0
		neoformans var. neoformans B-3501A]
		Peptide Information
		Calc. Mass		Obsrv. Mass	± da	± ppm	Start	End	Sequence					Ion	C. I. %		Modification					Rank	Result Type
							Seq.	Seq.						Score
		864.457	864.494		0.0368	43	62	68	FDSLNLR														Mascot
		996.503	996.565		0.0616	62	69	77	LLSSMSNTK								Oxidation (M)[5]						Mascot
		996.503	996.565		0.0616	62	69	77	LLSSMSNTK								Oxidation (M)[5]						Mascot
		1105.59	1105.5		-0.0883	-80	42	50	ITDDLKCIK								Carbamidomethyl (C)[7]						Mascot
		1448.79	1448.86		0.0736	51	69	81	LLSSMSNTKARPK								Oxidation (M)[5]						Mascot
		1452.84	1452.77		-0.0759	-52	35	47	TGHLVLKITDDLK														Mascot
		2247.11	2247		-0.1101	-49	2	20	VYIKNWTDFEAAATDLYA														Mascot
									R
	4	hypothetical protein [Cryptococcus neoformans var.						gi|58268992		49844.8	6.11		6		32		0	12	0
		neoformans JEC21]
		Peptide Information
		Calc. Mass		Obsrv. Mass	± da	± ppm	Start	End	Sequence					Ion	C. I. %		Modification					Rank	Result Type
							Seq.	Seq.						Score
		1009.51	1009.55		0.039	39	81	88	DTWGIYVR														Mascot
		1131.64	1131.48		-0.1536	-136	351	359	QQHILHVTR														Mascot
		1133.63	1133.68		0.0489	43	188	196	HIHKPFAQR														Mascot
		1334.68	1334.83		0.1565	117	389	401	TLWMAAGTGIADK														Mascot
		1396.77	1396.67		-0.0986	-71	218	229	SSTFVSIHHLIR														Mascot
		1396.77	1396.67		-0.0986	-71	218	229	SSTFVSIHHLIR				12		0								Mascot
		3427.82	3427.4		-0.4114	-120	264	293	WAESKPPKLSLMLCGPIL								Carbamidomethyl (C)[14], Oxidation (M)[12]						Mascot
									GWGDLFLQDLVK
	5	cation transport-related protein [Cryptococcus						gi|58264530		6270.6	6.51		3		28		0
		neoformans var. neoformans JEC21]
		Peptide Information
		Calc. Mass		Obsrv. Mass	± da	± ppm	Start	End	Sequence					Ion	C. I. %		Modification					Rank	Result Type
							Seq.	Seq.						Score
		1178.52	1178.48		-0.0453	-38	1	10	MAFTCSDIFK								Oxidation (M)[1]						Mascot
		2846.63	2846.25		-0.374	-131	2	26	AFTCSDIFKIILAIILPPLGV								Carbamidomethyl (C)[4]						Mascot
									FLER
		3426.98	3427.4		0.4207	123	27	57	GCGADLLINILLTILGYIPG								Carbamidomethyl (C)[2]						Mascot
									IIHALYIILKY
	6	hypothetical protein [Cryptococcus neoformans var.						gi|58262910		99016	7.33		11		28		0
		neoformans JEC21]
		Peptide Information
		Calc. Mass		Obsrv. Mass	± da	± ppm	Start	End	Sequence					Ion	C. I. %		Modification					Rank	Result Type
							Seq.	Seq.						Score
		864.407	864.494		0.0875	101	306	312	SPMMDRK														Mascot
		882.447	882.537		0.0901	102	397	403	FLDNAFR														Mascot
		1051.6	1051.68		0.0751	71	5	14	TVAPRPSPAR														Mascot
		1051.6	1051.68		0.0751	71	5	14	TVAPRPSPAR														Mascot
		1062.55	1062.65		0.1033	97	486	494	VIMQSEIDK														Mascot
		1153.65	1153.49		-0.1644	-143	559	567	ILPQWMPIR														Mascot
		1181.62	1181.48		-0.135	-114	612	621	IKESPVDEHK														Mascot
		1181.62	1181.48		-0.135	-114	612	621	IKESPVDEHK														Mascot
		1405.76	1405.67		-0.0857	-61	809	821	VLGLVDYAEGLEK														Mascot
		1683.78	1683.75		-0.0305	-18	880	893	IESNWGGDLTCLYR								Carbamidomethyl (C)[11]						Mascot
		2074.07	2073.96		-0.1093	-53	633	650	HVQGGVWVTREEFTSTL														Mascot
									K
		3237.57	3237.4		-0.176	-54	559	585	ILPQWMPIRTDSQGDFVV								Oxidation (M)[6]						Mascot
									EPAFWTEMK
		3338.5	3338.59		0.0977	29	194	225	ALDEDMPYRPAEEDTVS														Mascot
									LASSDSGGGEEGVVR
	7	fmHP [Cryptococcus neoformans var. neoformans						gi|58260924		83415.1	9.01		12		28		0
		JEC21]
		Peptide Information
		Calc. Mass		Obsrv. Mass	± da	± ppm	Start	End	Sequence					Ion	C. I. %		Modification					Rank	Result Type
							Seq.	Seq.						Score
		848.474	848.493		0.0193	23	641	647	RGIPYSR														Mascot
		996.46	996.565		0.1046	105	615	621	LRMEMER								Oxidation (M)[3,5]						Mascot
		996.46	996.565		0.1046	105	615	621	LRMEMER								Oxidation (M)[3,5]						Mascot
		1009.46	1009.55		0.0897	89	617	623	MEMERWK														Mascot
		1133.6	1133.68		0.0833	73	627	636	AAELEGIKMR								Oxidation (M)[9]						Mascot
		1171.62	1171.47		-0.1474	-126	497	506	KLYSLMGMTK														Mascot
		1181.6	1181.48		-0.1172	-99	393	402	VLEASTCFVR								Carbamidomethyl (C)[7]						Mascot
		1181.6	1181.48		-0.1172	-99	393	402	VLEASTCFVR								Carbamidomethyl (C)[7]						Mascot
		1318.63	1318.69		0.0576	44	97	107	NSTLCRSHSTR								Carbamidomethyl (C)[5]						Mascot
		1396.73	1396.67		-0.0618	-44	498	510	LYSLMGMTKGAPK														Mascot
		1396.73	1396.67		-0.0618	-44	498	510	LYSLMGMTKGAPK														Mascot
		1418.76	1418.65		-0.108	-76	184	197	AVSAGVMTPVPPHR														Mascot
		1452.73	1452.77		0.0398	27	391	402	DRVLEASTCFVR								Carbamidomethyl (C)[9]						Mascot
		1683.82	1683.75		-0.0708	-42	243	256	RDTSPHLPEQYGQR														Mascot
		2846.34	2846.25		-0.0862	-30	437	461	TFWCGQCQDYTLASISVL								Carbamidomethyl (C)[4]						Mascot
									SPEALEK
	8	hypothetical protein CNBF2510 [Cryptococcus						gi|134113092		23240.7	9.56		5		27		0
		neoformans var. neoformans B-3501A]
		Peptide Information
		Calc. Mass		Obsrv. Mass	± da	± ppm	Start	End	Sequence					Ion	C. I. %		Modification					Rank	Result Type
							Seq.	Seq.						Score
		848.448	848.493		0.0449	53	86	92	ILCLCAR								Carbamidomethyl (C)[3]						Mascot
		1149.53	1149.49		-0.0377	-33	171	178	RYDYFETR														Mascot
		1149.53	1149.49		-0.0377	-33	172	179	YDYFETRR														Mascot
		1405.7	1405.67		-0.0251	-18	159	170	CPVVICDSLFPR								Carbamidomethyl (C)[1]						Mascot
		3324.54	3324.55		0.009	3	9	37	NEGNSQEEEAYFALSVS														Mascot
									TWTHHVTFLEAK
	9	BSP1 [Cryptococcus neoformans var. grubii]						gi|56566265		87488.7	5.94		10		27		0
		Peptide Information
		Calc. Mass		Obsrv. Mass	± da	± ppm	Start	End	Sequence					Ion	C. I. %		Modification					Rank	Result Type
							Seq.	Seq.						Score
		848.447	848.493		0.0458	54	133	140	GKSDNLSK														Mascot
		850.438	850.51		0.0727	85	444	452	TAGSSSGRK														Mascot
		850.445	850.51		0.0652	77	756	763	VIASGMTR								Oxidation (M)[6]						Mascot
		1045.55	1045.53		-0.0159	-15	410	418	DSPLGKICR								Carbamidomethyl (C)[8]						Mascot
		1062.5	1062.65		0.1537	145	253	261	EPNMRNASK								Oxidation (M)[4]						Mascot
		1105.54	1105.5		-0.0342	-31	501	510	SMSCIPNPIK								Oxidation (M)[2]						Mascot
		1147.54	1147.48		-0.0649	-57	603	613	ALDDICVGGER														Mascot
		1149.57	1149.49		-0.08	-70	703	713	SKTSEGEGLNK														Mascot
		1149.57	1149.49		-0.08	-70	703	713	SKTSEGEGLNK														Mascot
		3338.69	3338.59		-0.0962	-29	5	35	LSTPVSTSSSSSDEPVYL														Mascot
									DRPLSFAPAPFRK
		3427.69	3427.4		-0.2874	-84	335	367	AQGDAYFPLTQPFAASN														Mascot
									LAQAYPRSGSSISSPK
	10	hypothetical protein [Cryptococcus neoformans var.						gi|58259501		33386.8	5.37		6		26		0
		neoformans JEC21]
		Peptide Information
		Calc. Mass		Obsrv. Mass	± da	± ppm	Start	End	Sequence					Ion	C. I. %		Modification					Rank	Result Type
							Seq.	Seq.						Score
		850.452	850.51		0.0578	68	290	297	CAMLTLAK														Mascot
		850.452	850.51		0.0578	68	290	297	CAMLTLAK														Mascot
		1103.59	1103.49		-0.1004	-91	18	28	AVSLADVVCAR														Mascot
		1105.65	1105.5		-0.1438	-130	41	49	LGLQVRTYR														Mascot
		1149.61	1149.49		-0.1172	-102	288	297	NKCAMLTLAK								Carbamidomethyl (C)[3]						Mascot
		1149.61	1149.49		-0.1172	-102	288	297	NKCAMLTLAK								Carbamidomethyl (C)[3]						Mascot
		1165.61	1165.48		-0.1225	-105	288	297	NKCAMLTLAK								Carbamidomethyl (C)[3], Oxidation (M)[5]						Mascot
			1165.48																				Mascot
		1165.61	1165.7		0.0971	83	288	297	NKCAMLTLAK								Carbamidomethyl (C)[3], Oxidation (M)[5]						Mascot
		1165.61	1165.7		0.0971	83	288	297	NKCAMLTLAK								Carbamidomethyl (C)[3], Oxidation (M)[5]						Mascot
		1277.71	1277.58		-0.125	-98	290	300	CAMLTLAKTLR								Carbamidomethyl (C)[1]						Mascot
		2680.47	2680.27		-0.2063	-77	72	96	YLTIISNLMPPAQPGEAKT														Mascot
									NAPIIK
Gel Idx/Pos			39/B12						Instr./Gel Origin			BA2060/120907A							Process Status		Analysis Succeeded
Plate [#] Name			[1] 22761						Instrument Sample Name										Spectra		11
Rank		Protein Name						Accession No.		Protein MW	Protein		Pep.		Protein		Protein	Total Ion	Total Ion
											PI		Count		Score		Score	Score	C. I. %
																	C. I. %
	1	heat shock protein [Cryptococcus neoformans var.						gi|58258689		67085.5	5.37		18		738		100	638	100
		neoformans JEC21]
		Peptide Information
		Calc. Mass		Obsrv. Mass	± da	± ppm	Start	End	Sequence					Ion	C. I. %		Modification					Rank	Result Type
							Seq.	Seq.						Score
		864.399	864.487		0.0875	101	452	458	TQCKDNR														Mascot
		870.468	870.513		0.0455	52	421	428	NTPIPSNK														Mascot
		1128.58	1128.55		-0.0382	-34	93	101	HWPFSVIDK														Mascot
		1165.55	1165.7		0.1541	132	525	534	DAEQFKNADK														Mascot
		1165.55	1165.7		0.1541	132	525	534	DAEQFKNADK														Mascot
		1184.66	1184.62		-0.0418	-35	164	175	DAGAIAGLEVLR														Mascot
		1184.66	1184.62		-0.0418	-35	164	175	DAGAIAGLEVLR				114		100								Mascot
		1228.63	1228.58		-0.048	-39	30	40	VEIIANDQGNR														Mascot
		1457.69	1457.64		-0.0547	-38	41	53	TTPSYVAFTEGER														Mascot
		1457.69	1457.64		-0.0547	-38	41	53	TTPSYVAFTEGER				98		100								Mascot
		1551.81	1551.74		-0.0655	-42	117	130	TFSPQEISAMVLTK														Mascot
		1566.79	1566.73		-0.0621	-40	146	159	AVVTVPAYFNDSQR														Mascot
		1566.79	1566.73		-0.0621	-40	146	159	AVVTVPAYFNDSQR				97		100								Mascot
		1627.75	1627.68		-0.0716	-44	102	115	DGSPYVEVDYLNEK														Mascot
		1663.81	1663.74		-0.0658	-40	61	75	NQSAMNPLNTIFDAK														Mascot
		1679.81	1679.74		-0.069	-41	61	75	NQSAMNPLNTIFDAK								Oxidation (M)[5]						Mascot
		1694.89	1694.82		-0.069	-41	145	159	KAVVTVPAYFNDSQR														Mascot
		1694.89	1694.82		-0.069	-41	145	159	KAVVTVPAYFNDSQR				110		100								Mascot
		1788.94	1788.86		-0.0806	-45	176	192	IINEPTAAAIAYGLDEK														Mascot
		1835.91	1835.82		-0.0832	-45	61	76	NQSAMNPLNTIFDAKR								Oxidation (M)[5]						Mascot
		2307.26	2307.1		-0.1643	-71	198	219	NVLIFDLGGGTFDVSLLTI														Mascot
									QGK
		2433.21	2433.11		-0.1094	-45	176	197	IINEPTAAAIAYGLDEKTE														Mascot
									EER
		2433.21	2433.11		-0.1094	-45	176	197	IINEPTAAAIAYGLDEKTE				219		100								Mascot
									EER
		2525.15	2525.03		-0.1257	-50	544	565	SDLEAYLHTCEQSISAPE								Carbamidomethyl (C)[10], Oxidation (M)[21]						Mascot
									LSMK
		2737.31	2737.19		-0.1258	-46	93	115	HWPFSVIDKDGSPYVEV														Mascot
									DYLNEK
	2	hypothetical protein CNBA3060 [Cryptococcus						gi|134106591		71792.9	5.85		18		734		100	638	100
		neoformans var. neoformans B-3501A]
		Peptide Information
		Calc. Mass		Obsrv. Mass	± da	± ppm	Start	End	Sequence					Ion	C. I. %		Modification					Rank	Result Type
							Seq.	Seq.						Score
		864.399	864.487		0.0875	101	495	501	TQCKDNR														Mascot
		870.468	870.513		0.0455	52	464	471	NTPIPSNK														Mascot
		1128.58	1128.55		-0.0382	-34	136	144	HWPFSVIDK														Mascot
		1165.55	1165.7		0.1541	132	568	577	DAEQFKNADK														Mascot
		1165.55	1165.7		0.1541	132	568	577	DAEQFKNADK														Mascot
		1184.66	1184.62		-0.0418	-35	207	218	DAGAIAGLEVLR														Mascot
		1184.66	1184.62		-0.0418	-35	207	218	DAGAIAGLEVLR				114		100								Mascot
		1228.63	1228.58		-0.048	-39	73	83	VEIIANDQGNR														Mascot
		1457.69	1457.64		-0.0547	-38	84	96	TTPSYVAFTEGER														Mascot
		1457.69	1457.64		-0.0547	-38	84	96	TTPSYVAFTEGER				98		100								Mascot
		1551.81	1551.74		-0.0655	-42	160	173	TFSPQEISAMVLTK														Mascot
		1566.79	1566.73		-0.0621	-40	189	202	AVVTVPAYFNDSQR														Mascot
		1566.79	1566.73		-0.0621	-40	189	202	AVVTVPAYFNDSQR				97		100								Mascot
		1627.75	1627.68		-0.0716	-44	145	158	DGSPYVEVDYLNEK														Mascot
		1663.81	1663.74		-0.0658	-40	104	118	NQSAMNPLNTIFDAK														Mascot
		1679.81	1679.74		-0.069	-41	104	118	NQSAMNPLNTIFDAK								Oxidation (M)[5]						Mascot
		1694.89	1694.82		-0.069	-41	188	202	KAVVTVPAYFNDSQR														Mascot
		1694.89	1694.82		-0.069	-41	188	202	KAVVTVPAYFNDSQR				110		100								Mascot
		1788.94	1788.86		-0.0806	-45	219	235	IINEPTAAAIAYGLDEK														Mascot
		1835.91	1835.82		-0.0832	-45	104	119	NQSAMNPLNTIFDAKR								Oxidation (M)[5]						Mascot
		2307.26	2307.1		-0.1643	-71	241	262	NVLIFDLGGGTFDVSLLTI														Mascot
									QGK
		2433.21	2433.11		-0.1094	-45	219	240	IINEPTAAAIAYGLDEKTE														Mascot
									EER
		2433.21	2433.11		-0.1094	-45	219	240	IINEPTAAAIAYGLDEKTE				219		100								Mascot
									EER
		2525.15	2525.03		-0.1257	-50	587	608	SDLEAYLHTCEQSISAPE								Carbamidomethyl (C)[10], Oxidation (M)[21]						Mascot
									LSMK
		2737.31	2737.19		-0.1258	-46	136	158	HWPFSVIDKDGSPYVEV														Mascot
									DYLNEK
	3	heat shock protein 70 [Cryptococcus neoformans var.						gi|58264706		69310.2	4.94		5		107		100	97	100
		neoformans JEC21]
		Peptide Information
		Calc. Mass		Obsrv. Mass	± da	± ppm	Start	End	Sequence					Ion	C. I. %		Modification					Rank	Result Type
							Seq.	Seq.						Score
		848.441	848.491		0.0507	60	261	267	LRTACER														Mascot
		1228.63	1228.58		-0.048	-39	24	34	VEIIANDQGNR														Mascot
		1566.79	1566.73		-0.0621	-40	140	153	AVVTVPAYFNDSQR														Mascot
		1566.79	1566.73		-0.0621	-40	140	153	AVVTVPAYFNDSQR				97		100								Mascot
		1674.88	1674.76		-0.1205	-72	96	110	AGKPAIQVEYRGEEK														Mascot
		2225.07	2225.02		-0.0446	-20	4	23	AVGIDLGTTYSCVAVWQ								Carbamidomethyl (C)[12]						Mascot
									NDR
		2225.07	2225.02		-0.0446	-20	4	23	AVGIDLGTTYSCVAVWQ								Carbamidomethyl (C)[12]						Mascot
									NDR
	4	chaperone [Cryptococcus neoformans var. neoformans						gi|58264778		69575.3	5.04		4		105		100	97	100
		JEC21]
		Peptide Information
		Calc. Mass		Obsrv. Mass	± da	± ppm	Start	End	Sequence					Ion	C. I. %		Modification					Rank	Result Type
							Seq.	Seq.						Score
		848.441	848.491		0.0507	60	261	267	LRTACER														Mascot
		1228.63	1228.58		-0.048	-39	24	34	VEIIANDQGNR														Mascot
		1566.79	1566.73		-0.0621	-40	140	153	AVVTVPAYFNDSQR														Mascot
		1566.79	1566.73		-0.0621	-40	140	153	AVVTVPAYFNDSQR				97		100								Mascot
		2239.08	2239.03		-0.0479	-21	4	23	AIGIDLGTTYSCVAVWQN								Carbamidomethyl (C)[12]						Mascot
									DR
	5	mismatch repair-related protein [Cryptococcus						gi|58261132		57097.3	6.34		9		34		0
		neoformans var. neoformans JEC21]
		Peptide Information
		Calc. Mass		Obsrv. Mass	± da	± ppm	Start	End	Sequence					Ion	C. I. %		Modification					Rank	Result Type
							Seq.	Seq.						Score
		848.393	848.491		0.0982	116	251	258	ATHTMSGK								Oxidation (M)[5]						Mascot
		864.473	864.487		0.0141	16	205	210	YLQVWR														Mascot
		1165.57	1165.7		0.1282	110	452	461	SNLANTSMRR								Oxidation (M)[8]						Mascot
		1165.57	1165.7		0.1282	110	451	460	RSNLANTSMR								Oxidation (M)[9]						Mascot
		1566.87	1566.73		-0.1383	-88	1	14	MPVPAQLRTIAPEK								Oxidation (M)[1]						Mascot
		1566.87	1566.73		-0.1383	-88	1	14	MPVPAQLRTIAPEK								Oxidation (M)[1]						Mascot
		2211.14	2211		-0.1396	-63	336	356	GTSSLEGMGLSYAIAESLI														Mascot
									RR
		2284.11	2284.06		-0.0491	-21	304	325	CLSTFASEMAASAMILGL								Carbamidomethyl (C)[1]						Mascot
									ASPR
		2300.11	2300.07		-0.04	-17	304	325	CLSTFASEMAASAMILGL								Carbamidomethyl (C)[1], Oxidation (M)[9]						Mascot
									ASPR
		2737.47	2737.19		-0.2825	-103	357	381	QSFVFFATHFQDLAVILG														Mascot
									NLSGVVK
		3338.72	3338.58		-0.1331	-40	304	335	CLSTFASEMAASAMILGL								Oxidation (M)[9]						Mascot
									ASPRSLVLIDELGR
	6	CAP1 [Cryptococcus neoformans var. grubii]						gi|56566238		73288.7	6.29		9		33		0
		Peptide Information
		Calc. Mass		Obsrv. Mass	± da	± ppm	Start	End	Sequence					Ion	C. I. %		Modification					Rank	Result Type
							Seq.	Seq.						Score
		842.463	842.48		0.0169	20	151	157	YGRPPPR														Mascot
		864.457	864.487		0.0294	34	80	87	FTGDGLVR														Mascot
		1062.62	1062.65		0.0311	29	533	542	LIMSGSVVLK								Oxidation (M)[3]						Mascot
		1184.65	1184.62		-0.0279	-24	269	279	QAALDAIRNGR														Mascot
		1184.65	1184.62		-0.0279	-24	269	279	QAALDAIRNGR				5		0								Mascot
		2225.05	2225.02		-0.029	-13	151	167	YGRPPPRGFDQWWQFC								Carbamidomethyl (C)[16]						Mascot
									K
		2225.05	2225.02		-0.029	-13	151	167	YGRPPPRGFDQWWQFC								Carbamidomethyl (C)[16]						Mascot
									K
		2283.06	2283.07		0.0114	5	605	621	WEDMQAYMFRLLLEYSR								Oxidation (M)[4,8]						Mascot
		2300.2	2300.07		-0.1284	-56	296	318	QPVKGLVSACPPGSPGW														Mascot
									QHGVAK
		2313	2313.03		0.0303	13	561	580	VDYSDLYDIMSFFAGSPD														Mascot
									DR
		2780.46	2780.3		-0.1631	-59	55	79	SHSPHRGLVQWWSPLA														Mascot
									GEEPLGVLK
		2780.46	2780.8		0.3409	123	55	79	SHSPHRGLVQWWSPLA														Mascot
									GEEPLGVLK
	7	hypothetical protein [Cryptococcus neoformans var.						gi|58258057		24871.4	7.64		5		32		0
		neoformans JEC21]
		Peptide Information
		Calc. Mass		Obsrv. Mass	± da	± ppm	Start	End	Sequence					Ion	C. I. %		Modification					Rank	Result Type
							Seq.	Seq.						Score
		850.399	850.509		0.1102	130	113	118	DCFPRR								Carbamidomethyl (C)[2]						Mascot
		850.399	850.509		0.1102	130	113	118	DCFPRR								Carbamidomethyl (C)[2]						Mascot
		1184.68	1184.62		-0.0571	-48	207	216	RQLWIEIGLG														Mascot
		1184.68	1184.62		-0.0571	-48	207	216	RQLWIEIGLG				9		0								Mascot
		1310.63	1310.68		0.0435	33	173	183	TPTTIMNIEMK								Oxidation (M)[6,10]						Mascot
		1457.8	1457.64		-0.1672	-115	1	13	MASTILPLELVDR														Mascot
		1457.8	1457.64		-0.1672	-115	1	13	MASTILPLELVDR														Mascot
		3338.64	3338.58		-0.0596	-18	46	76	DVKEYEVTASGITETDLG														Mascot
									DTLLNGNNIAMVR
	8	hypothetical protein CNBC2750 [Cryptococcus						gi|134109339		52616.6	5.46		8		32		0
		neoformans var. neoformans B-3501A]
		Peptide Information
		Calc. Mass		Obsrv. Mass	± da	± ppm	Start	End	Sequence					Ion	C. I. %		Modification					Rank	Result Type
							Seq.	Seq.						Score
		1062.56	1062.65		0.0926	87	143	151	DLLNVMVSR								Oxidation (M)[6]						Mascot
		1184.66	1184.62		-0.0418	-35	293	302	KNPDSLELLR														Mascot
		1184.66	1184.62		-0.0418	-35	293	302	KNPDSLELLR				4		0								Mascot
		1228.56	1228.58		0.0175	14	1	10	MASEQDFTKR								Oxidation (M)[1]						Mascot
		1448.67	1448.86		0.187	129	308	320	TFGQMAGFMMSLK														Mascot
		1753.79	1753.87		0.085	48	406	419	TNCQISDLTMEQWK								Carbamidomethyl (C)[3]						Mascot
		1753.79	1753.87		0.085	48	406	419	TNCQISDLTMEQWK								Carbamidomethyl (C)[3]						Mascot
		2225.03	2225.02		-0.0117	-5	119	136	NDQVATDMRIWLMEETT								Oxidation (M)[8]						Mascot
									R
		2225.03	2225.02		-0.0117	-5	119	136	NDQVATDMRIWLMEETT								Oxidation (M)[8]						Mascot
									R
		2233.05	2232.98		-0.0708	-32	365	384	MAAALTMDMLATDIADYL								Oxidation (M)[1,7,9]						Mascot
									VR
		2313.16	2313.03		-0.133	-57	365	385	MAAALTMDMLATDIADYL														Mascot
									VRK
	9	argininosuccinate lyase [Cryptococcus neoformans var.						gi|58265076		52589.5	5.4		8		32		0
		neoformans JEC21]
		Peptide Information
		Calc. Mass		Obsrv. Mass	± da	± ppm	Start	End	Sequence					Ion	C. I. %		Modification					Rank	Result Type
							Seq.	Seq.						Score
		1062.56	1062.65		0.0926	87	143	151	DLLNVMVSR								Oxidation (M)[6]						Mascot
		1184.66	1184.62		-0.0418	-35	293	302	KNPDSLELLR														Mascot
		1184.66	1184.62		-0.0418	-35	293	302	KNPDSLELLR				4		0								Mascot
		1228.56	1228.58		0.0175	14	1	10	MASEQDFTKR								Oxidation (M)[1]						Mascot
		1448.67	1448.86		0.187	129	308	320	TFGQMAGFMMSLK														Mascot
		1753.79	1753.87		0.085	48	406	419	TNCQISDLTMEQWK								Carbamidomethyl (C)[3]						Mascot
		1753.79	1753.87		0.085	48	406	419	TNCQISDLTMEQWK								Carbamidomethyl (C)[3]						Mascot
		2225.03	2225.02		-0.0117	-5	119	136	NDQVATDMRIWLMEETT								Oxidation (M)[8]						Mascot
									R
		2225.03	2225.02		-0.0117	-5	119	136	NDQVATDMRIWLMEETT								Oxidation (M)[8]						Mascot
									R
		2233.05	2232.98		-0.0708	-32	365	384	MAAALTMDMLATDIADYL								Oxidation (M)[1,7,9]						Mascot
									VR
		2313.16	2313.03		-0.133	-57	365	385	MAAALTMDMLATDIADYL														Mascot
									VRK
	10	transketolase [Cryptococcus neoformans var.						gi|58266402		74153	6.18		5		32		0	22	64.947
		neoformans JEC21]
		Peptide Information
		Calc. Mass		Obsrv. Mass	± da	± ppm	Start	End	Sequence					Ion	C. I. %		Modification					Rank	Result Type
							Seq.	Seq.						Score
		1184.7	1184.62		-0.0782	-66	67	77	DGLIANISLLR														Mascot
		1184.7	1184.62		-0.0782	-66	67	77	DGLIANISLLR				22		64.947								Mascot
		1448.78	1448.86		0.0821	57	48	59	YKPFPLDPTKDK														Mascot
		2133.05	2133.04		-0.0124	-6	230	248	LFVDDNDVTIAGHPSEYL														Mascot
									K
		2225.18	2225.02		-0.1618	-73	1	18	MLSRFLYSQFPTFVVVFK								Oxidation (M)[1]						Mascot
		2225.18	2225.02		-0.1618	-73	1	18	MLSRFLYSQFPTFVVVFK								Oxidation (M)[1]						Mascot
		2283.1	2283.07		-0.0345	-15	645	667	EGCGGLGEQIGHQNLGS														Mascot
									SDIALK
Gel Idx/Pos			40/B13						Instr./Gel Origin			BA2060/120907A							Process Status		Analysis Succeeded
Plate [#] Name			[1] 22761						Instrument Sample Name										Spectra		8
Rank		Protein Name						Accession No.		Protein MW	Protein		Pep.		Protein		Protein	Total Ion	Total Ion
											PI		Count		Score		Score	Score	C. I. %
																	C. I. %
	1	hypothetical protein [Cryptococcus neoformans var.						gi|58258843		23748.1	5.03		3		81		99.992	70	100
		neoformans JEC21]
		Peptide Information
		Calc. Mass		Obsrv. Mass	± da	± ppm	Start	End	Sequence					Ion	C. I. %		Modification					Rank	Result Type
							Seq.	Seq.						Score
		829.435	829.413		-0.0222	-27	51	58	ALVPGCGR								Carbamidomethyl (C)[6]						Mascot
		1448.6	1448.63		0.0308	21	2	14	AQASGDDNAWEER														Mascot
		1491.68	1491.62		-0.054	-36	189	200	MVWSEDIEEPTR														Mascot
		1491.68	1491.62		-0.054	-36	189	200	MVWSEDIEEPTR				70		100								Mascot
	2	mismatch repair-related protein [Cryptococcus						gi|58261132		57097.3	6.34		9		35		0
		neoformans var. neoformans JEC21]
		Peptide Information
		Calc. Mass		Obsrv. Mass	± da	± ppm	Start	End	Sequence					Ion	C. I. %		Modification					Rank	Result Type
							Seq.	Seq.						Score
		829.493	829.413		-0.0804	-97	464	469	ILWELR														Mascot
		864.473	864.493		0.0203	23	205	210	YLQVWR														Mascot
		1054.44	1054.5		0.0682	65	295	303	LSNDDSMEK								Oxidation (M)[7]						Mascot
		1165.57	1165.7		0.1287	110	451	460	RSNLANTSMR								Oxidation (M)[9]						Mascot
		1165.57	1165.7		0.1287	110	452	461	SNLANTSMRR								Oxidation (M)[8]						Mascot
		1515.84	1515.68		-0.1585	-105	43	56	LQATTRPSTRASAR														Mascot
		1515.84	1515.68		-0.1585	-105	43	56	LQATTRPSTRASAR														Mascot
		2211.14	2211.01		-0.135	-61	336	356	GTSSLEGMGLSYAIAESLI														Mascot
									RR
		2284.11	2284.07		-0.0464	-20	304	325	CLSTFASEMAASAMILGL								Carbamidomethyl (C)[1]						Mascot
									ASPR
		2300.11	2300.07		-0.0378	-16	304	325	CLSTFASEMAASAMILGL								Carbamidomethyl (C)[1], Oxidation (M)[9]						Mascot
									ASPR
		3338.72	3338.6		-0.1177	-35	304	335	CLSTFASEMAASAMILGL								Oxidation (M)[9]						Mascot
									ASPRSLVLIDELGR
	3	hypothetical protein [Cryptococcus neoformans var.						gi|58259920		33302.6	4.95		8		33		0
		neoformans JEC21]
		Peptide Information
		Calc. Mass		Obsrv. Mass	± da	± ppm	Start	End	Sequence					Ion	C. I. %		Modification					Rank	Result Type
							Seq.	Seq.						Score
		856.434	856.495		0.0607	71	288	295	MALASQHV														Mascot
		864.457	864.493		0.0356	41	208	214	QSVDLFR														Mascot
		882.406	882.537		0.1307	148	281	287	AMEEMKK								Oxidation (M)[2]						Mascot
		1182.55	1182.56		0.0097	8	277	286	TQAKAMEEMK								Oxidation (M)[6]						Mascot
		1447.76	1447.66		-0.0959	-66	147	159	NLGVDGMSLLERK								Oxidation (M)[7]						Mascot
		1466.72	1466.67		-0.0449	-31	161	174	MADVEGAELVFGTK														Mascot
		1466.72	1466.67		-0.0449	-31	161	174	MADVEGAELVFGTK														Mascot
		1515.79	1515.68		-0.1148	-76	54	66	DLYRNGPIPVSER														Mascot
		1515.79	1515.68		-0.1148	-76	54	66	DLYRNGPIPVSER														Mascot
		1753.83	1753.7		-0.1352	-77	130	143	NPKDYNECLFALNR								Carbamidomethyl (C)[8]						Mascot
	4	hypothetical protein CNE02150 [Cryptococcus						gi|58267454		40881.4	9.85		7		32		0
		neoformans var. neoformans JEC21]
		Peptide Information
		Calc. Mass		Obsrv. Mass	± da	± ppm	Start	End	Sequence					Ion	C. I. %		Modification					Rank	Result Type
							Seq.	Seq.						Score
		850.397	850.511		0.1141	134	259	265	EGKMEEK														Mascot
		1179.59	1179.59		0.0007	1	267	276	ATNAENRTFR														Mascot
		1488.69	1488.66		-0.0296	-20	338	350	ETATMEMFKAMAK														Mascot
		1891.87	1891.84		-0.0267	-14	88	102	EISEDDYFLKSNEFR														Mascot
		2654.27	2654.18		-0.0882	-33	279	304	DVTAGLEVDEGTLMGDS								Oxidation (M)[14]						Mascot
									GSFAAALRR
		2739.31	2739.3		-0.0151	-6	277	303	EKDVTAGLEVDEGTLMG														Mascot
									DSGSFAAALR
		3338.68	3338.6		-0.0859	-26	178	210	MAKSSVPATGPGRPADE														Mascot
									IGPSYGPTFPPPITSR
	5	hypothetical protein CNBI2590 [Cryptococcus						gi|134115863		94677.9	7.57		11		32		0
		neoformans var. neoformans B-3501A]
		Peptide Information
		Calc. Mass		Obsrv. Mass	± da	± ppm	Start	End	Sequence					Ion	C. I. %		Modification					Rank	Result Type
							Seq.	Seq.						Score
		829.493	829.413		-0.0804	-97	806	811	ILWELR														Mascot
		864.473	864.493		0.0203	23	205	210	YLQVWR														Mascot
		1054.44	1054.5		0.0682	65	636	644	LSNDDSMEK								Oxidation (M)[7]						Mascot
		1165.57	1165.7		0.1287	110	793	802	RSNLANTSMR								Oxidation (M)[9]						Mascot
		1165.57	1165.7		0.1287	110	794	803	SNLANTSMRR								Oxidation (M)[8]						Mascot
		1515.84	1515.68		-0.1585	-105	43	56	LQATTRPSTRASAR														Mascot
		1515.84	1515.68		-0.1585	-105	43	56	LQATTRPSTRASAR														Mascot
		1801.91	1801.77		-0.1423	-79	273	288	TCILQPSNVLSDIEGR								Carbamidomethyl (C)[2]						Mascot
			1801.77																				Mascot
		1892.99	1892.78		-0.2013	-106	373	389	LSSIINNCLSRDSTTLR														Mascot
		1892.99	1892.78		-0.2013	-106	373	389	LSSIINNCLSRDSTTLR														Mascot
		2211.14	2211.01		-0.135	-61	677	697	GTSSLEGMGLSYAIAESLI														Mascot
									RR
		2284.11	2284.07		-0.0464	-20	645	666	CLSTFASEMAASAMILGL								Carbamidomethyl (C)[1]						Mascot
									ASPR
		2300.11	2300.07		-0.0378	-16	645	666	CLSTFASEMAASAMILGL								Carbamidomethyl (C)[1], Oxidation (M)[9]						Mascot
									ASPR
		3338.72	3338.6		-0.1177	-35	645	676	CLSTFASEMAASAMILGL								Oxidation (M)[9]						Mascot
									ASPRSLVLIDELGR
	6	hypothetical protein [Cryptococcus neoformans var.						gi|58263274		45239.8	7.79		8		31		0
		neoformans JEC21]
		Peptide Information
		Calc. Mass		Obsrv. Mass	± da	± ppm	Start	End	Sequence					Ion	C. I. %		Modification					Rank	Result Type
							Seq.	Seq.						Score
		829.387	829.413		0.0254	31	174	179	EYKMSR								Oxidation (M)[4]						Mascot
		842.419	842.482		0.0629	75	177	183	MSRSAYK														Mascot
		1334.64	1334.84		0.2001	150	151	163	ETLGITGCGVNDR														Mascot
		1342.67	1342.71		0.0339	25	89	99	NQNPWKETTPK														Mascot
		1731.88	1731.71		-0.1659	-96	148	163	AIRETLGITGCGVNDR								Carbamidomethyl (C)[11]						Mascot
		1731.88	1731.71		-0.1659	-96	148	163	AIRETLGITGCGVNDR								Carbamidomethyl (C)[11]						Mascot
		1914.97	1914.76		-0.2096	-109	189	206	AYHHGTMLISSSLAELGK														Mascot
		2230.06	2230.08		0.0202	9	258	277	TYAGEEKPMTTCEVTESII														Mascot
									K
		2236.08	2236.09		0.0071	3	113	133	SGGGTVYHDMGNTNFSII														Mascot
									LPR
	7	hypothetical protein [Cryptococcus neoformans var.						gi|58259918		33673.8	5.02		8		31		0
		neoformans JEC21]
		Peptide Information
		Calc. Mass		Obsrv. Mass	± da	± ppm	Start	End	Sequence					Ion	C. I. %		Modification					Rank	Result Type
							Seq.	Seq.						Score
		856.434	856.495		0.0607	71	292	299	MALASQHV														Mascot
		864.457	864.493		0.0356	41	208	214	QSVDLFR														Mascot
		882.406	882.537		0.1307	148	285	291	AMEEMKK								Oxidation (M)[2]						Mascot
		1182.55	1182.56		0.0097	8	281	290	TQAKAMEEMK								Oxidation (M)[6]						Mascot
		1447.76	1447.66		-0.0959	-66	147	159	NLGVDGMSLLERK								Oxidation (M)[7]						Mascot
		1466.72	1466.67		-0.0449	-31	161	174	MADVEGAELVFGTK														Mascot
		1466.72	1466.67		-0.0449	-31	161	174	MADVEGAELVFGTK														Mascot
		1515.79	1515.68		-0.1148	-76	54	66	DLYRNGPIPVSER														Mascot
		1515.79	1515.68		-0.1148	-76	54	66	DLYRNGPIPVSER														Mascot
		1753.83	1753.7		-0.1352	-77	130	143	NPKDYNECLFALNR								Carbamidomethyl (C)[8]						Mascot
	8	NADH dehydrogenase 10.5K chain [Cryptococcus						gi|58270278		10808.7	9.65		4		29		0
		neoformans var. neoformans JEC21]
		Peptide Information
		Calc. Mass		Obsrv. Mass	± da	± ppm	Start	End	Sequence					Ion	C. I. %		Modification					Rank	Result Type
							Seq.	Seq.						Score
		1273.73	1273.56		-0.1706	-134	42	52	SANPDLKFLIR														Mascot
		1447.71	1447.66		-0.0497	-34	17	30	LHFCQTSAASAGVR														Mascot
		1979.02	1978.92		-0.1077	-54	31	48	QFVQSSYPAVKSANPDL														Mascot
									K
		2739.37	2739.3		-0.0681	-25	17	41	LHFCQTSAASAGVRQFV								Carbamidomethyl (C)[4]						Mascot
									QSSYPAVK
	9	hypothetical protein CNBA6400 [Cryptococcus						gi|134107264		102155	4.76		11		29		0
		neoformans var. neoformans B-3501A]
		Peptide Information
		Calc. Mass		Obsrv. Mass	± da	± ppm	Start	End	Sequence					Ion	C. I. %		Modification					Rank	Result Type
							Seq.	Seq.						Score
		1054.51	1054.5		-0.0052	-5	904	912	ELFGFIDDV														Mascot
		1062.6	1062.66		0.0581	55	550	558	MKSALIDLR								Oxidation (M)[1]						Mascot
		1448.74	1448.63		-0.1035	-71	438	450	LAVNLDYADEIGR														Mascot
		1448.74	1448.86		0.1262	87	438	450	LAVNLDYADEIGR														Mascot
		1753.8	1753.7		-0.1018	-58	602	617	DQGLICLGLCCMIDEK														Mascot
		1877.8	1877.94		0.1381	74	49	64	IHEQCASIVEEMSDDR								Oxidation (M)[12]						Mascot
		1892.93	1892.78		-0.1445	-76	880	894	WPQILEAFDEDAFRR														Mascot
		1892.93	1892.78		-0.1445	-76	880	894	WPQILEAFDEDAFRR														Mascot
		2283.06	2283.08		0.0188	8	726	744	QCLTYFLPVYCYTAAENQ														Mascot
									R
		2284.26	2284.07		-0.1953	-85	641	660	VCQIIFDLLLVHDIDTLVSK														Mascot
		2298.14	2298.08		-0.0608	-26	618	638	MAANSFGLFIQQLNSADD								Oxidation (M)[1]						Mascot
									VLK
		2670.4	2670.18		-0.2215	-83	831	855	LTLPEGEEADNDTLKSVL														Mascot
									ALICAVR
		3338.71	3338.6		-0.1169	-35	792	821	EGSTIDTSVHLDLSIEVLK														Mascot
									LILMETSHDSR
	10	RNA processing-related protein [Cryptococcus						gi|58261872		57446.1	6.42		8		28		0
		neoformans var. neoformans JEC21]
		Peptide Information
		Calc. Mass		Obsrv. Mass	± da	± ppm	Start	End	Sequence					Ion	C. I. %		Modification					Rank	Result Type
							Seq.	Seq.						Score
		842.415	842.482		0.0663	79	310	315	HWKDEK														Mascot
		1097.52	1097.48		-0.0462	-42	82	90	RTYSVDNDK														Mascot
		1448.81	1448.63		-0.1803	-124	352	363	VPEWTVKYSVIK														Mascot
		1448.81	1448.86		0.0494	34	352	363	VPEWTVKYSVIK														Mascot
		1978.98	1978.92		-0.0601	-30	91	107	TYDVDNILSDFGHILEK														Mascot
		2283.09	2283.08		-0.0176	-8	1	19	MIWFCSQWGAQELLDLA								Oxidation (M)[1]						Mascot
									QK
		2476.12	2476.13		0.0103	4	440	462	DVESDTQNEESLVPASA														Mascot
									EEEAVK
		2686.29	2686.17		-0.1181	-44	2	23	IWFCSQWGAQELLDLAQ								Carbamidomethyl (C)[4]						Mascot
									KYACR
		2739.35	2739.3		-0.0554	-20	91	114	TYDVDNILSDFGHILEKML														Mascot
									TSEAK
Gel Idx/Pos			41/B14						Instr./Gel Origin			BA2060/120907A							Process Status		Analysis Succeeded
Plate [#] Name			[1] 22761						Instrument Sample Name										Spectra		11
Rank		Protein Name						Accession No.		Protein MW	Protein		Pep.		Protein		Protein	Total Ion	Total Ion
											PI		Count		Score		Score	Score	C. I. %
																	C. I. %
	1	cytoplasm protein [Cryptococcus neoformans var.						gi|58270322		34431.2	5.81		14		386		100	288	100
		neoformans JEC21]
		Peptide Information
		Calc. Mass		Obsrv. Mass	± da	± ppm	Start	End	Sequence					Ion	C. I. %		Modification					Rank	Result Type
							Seq.	Seq.						Score
		1082.52	1082.48		-0.0386	-36	48	56	EDNLYGFPK														Mascot
		1261.68	1261.65		-0.0318	-25	89	99	LWDLNTGLTTK														Mascot
		1370.68	1370.62		-0.0566	-41	246	257	YWLCAATASSIK								Carbamidomethyl (C)[4]						Mascot
		1448.76	1448.86		0.1049	72	128	139	SIKLWNTLGECK								Carbamidomethyl (C)[11]						Mascot
		1507.71	1507.65		-0.0602	-40	213	225	DGITMLWDLNEGK								Oxidation (M)[5]						Mascot
		1763.83	1763.75		-0.0797	-45	265	280	SLVDDLQPDFDGLSDK														Mascot
		1811.97	1811.89		-0.0805	-44	156	172	FSPNPALPVIISAGWDK														Mascot
		1907.92	1907.84		-0.083	-44	101	118	FVGHTGDVLSVSFSADN				108		100								Mascot
									R
		1907.92	1907.84		-0.083	-44	101	118	FVGHTGDVLSVSFSADN														Mascot
									R
		1948.89	1948.8		-0.0841	-43	140	155	FDIVEDGHTEWVSCVR								Carbamidomethyl (C)[14]						Mascot
		2036.02	2035.97		-0.0516	-25	100	118	KFVGHTGDVLSVSFSAD														Mascot
									NR
		2036.02	2035.97		-0.0516	-25	100	118	KFVGHTGDVLSVSFSAD				79		100								Mascot
									NR
		2201.14	2201.03		-0.1062	-48	226	245	HLYSLDAGDVINALVFSP														Mascot
									NR
		2201.14	2201.03		-0.1062	-48	226	245	HLYSLDAGDVINALVFSP				100		100								Mascot
									NR
		2649.3	2649.18		-0.1206	-46	186	212	TTHHGHTGYLNTLAVSP														Mascot
									DGSLAASGGK
		2870.38	2870.24		-0.1384	-48	283	308	KPECTSLAWSADGQTLF								Carbamidomethyl (C)[4]						Mascot
									AGFSDNLVR
		3050.41	3050.27		-0.1457	-48	131	155	LWNTLGECKFDIVEDGHT								Carbamidomethyl (C)[8,23]						Mascot
									EWVSCVR
	2	Gpa1 interacting G protein subunit [Cryptococcus						gi|62722466		24702.4	5.46		12		380		100	288	100
		neoformans var. grubii]
		Peptide Information
		Calc. Mass		Obsrv. Mass	± da	± ppm	Start	End	Sequence					Ion	C. I. %		Modification					Rank	Result Type
							Seq.	Seq.						Score
		1370.68	1370.62		-0.0566	-41	159	170	YWLCAATASSIK								Carbamidomethyl (C)[4]						Mascot
		1448.76	1448.86		0.1049	72	41	52	SIKLWNTLGECK								Carbamidomethyl (C)[11]						Mascot
		1507.71	1507.65		-0.0602	-40	126	138	DGITMLWDLNEGK								Oxidation (M)[5]						Mascot
		1763.83	1763.75		-0.0797	-45	178	193	SLVDDLQPDFDGLSDK														Mascot
		1811.97	1811.89		-0.0805	-44	69	85	FSPNPALPVIISAGWDK														Mascot
		1907.92	1907.84		-0.083	-44	14	31	FVGHTGDVLSVSFSADN				108		100								Mascot
									R
		1907.92	1907.84		-0.083	-44	14	31	FVGHTGDVLSVSFSADN														Mascot
									R
		1948.89	1948.8		-0.0841	-43	53	68	FDIVEDGHTEWVSCVR								Carbamidomethyl (C)[14]						Mascot
		2036.02	2035.97		-0.0516	-25	13	31	KFVGHTGDVLSVSFSAD														Mascot
									NR
		2036.02	2035.97		-0.0516	-25	13	31	KFVGHTGDVLSVSFSAD				79		100								Mascot
									NR
		2201.14	2201.03		-0.1062	-48	139	158	HLYSLDAGDVINALVFSP														Mascot
									NR
		2201.14	2201.03		-0.1062	-48	139	158	HLYSLDAGDVINALVFSP				100		100								Mascot
									NR
		2649.3	2649.18		-0.1206	-46	99	125	TTHHGHTGYLNTLAVSP														Mascot
									DGSLAASGGK
		2870.38	2870.24		-0.1384	-48	196	221	KPECTSLAWSADGQTLF								Carbamidomethyl (C)[4]						Mascot
									AGFSDNLVR
		3050.41	3050.27		-0.1457	-48	44	68	LWNTLGECKFDIVEDGHT								Carbamidomethyl (C)[8,23]						Mascot
									EWVSCVR
	3	hypothetical protein [Cryptococcus neoformans var.						gi|58270810		25652.2	7.93		6		32		0
		neoformans JEC21]
		Peptide Information
		Calc. Mass		Obsrv. Mass	± da	± ppm	Start	End	Sequence					Ion	C. I. %		Modification					Rank	Result Type
							Seq.	Seq.						Score
		1045.53	1045.53		-0.0017	-2	217	228	SAPVQSGGGSAK														Mascot
		1811.87	1811.89		0.018	10	100	115	ASSEDQMHVQILNPAR								Oxidation (M)[7]						Mascot
		2247.3	2247.04		-0.2598	-116	116	136	QPLPISSVSLPYPLVLEPV														Mascot
									AK
		2283.01	2283.07		0.0613	27	154	172	SPMVLMMLFSGIMMWG								Oxidation (M)[3,6,7,13,14,17]						Mascot
									MPK
		2780.3	2780.29		-0.0074	-3	191	216	QKMQGLQNGDWTGALS								Oxidation (M)[3]						Mascot
									NMLAGTAEDK
		3338.57	3338.58		0.0122	4	144	172	NGMNMLGLLKSPMVLM								Oxidation (M)[3,5,13,16,17]						Mascot
									MLFSGIMMWGMPK
	4	CAP1 [Cryptococcus neoformans var. grubii]						gi|56566238		73288.7	6.29		10		32		0
		Peptide Information
		Calc. Mass		Obsrv. Mass	± da	± ppm	Start	End	Sequence					Ion	C. I. %		Modification					Rank	Result Type
							Seq.	Seq.						Score
		842.463	842.479		0.0161	19	151	157	YGRPPPR														Mascot
		864.457	864.481		0.0234	27	80	87	FTGDGLVR														Mascot
		1062.62	1062.65		0.0321	30	533	542	LIMSGSVVLK								Oxidation (M)[3]						Mascot
		1062.62	1062.65		0.0321	30	533	542	LIMSGSVVLK								Oxidation (M)[3]						Mascot
		1486.86	1486.76		-0.0927	-62	530	542	FHRLIMSGSVVLK														Mascot
			1486.76																				Mascot
		1811.75	1811.89		0.1423	79	490	504	EDGTCDEMEHEIIFK								Oxidation (M)[8]						Mascot
		1948.89	1948.8		-0.0876	-45	471	488	LNEAYMDVGLTGGPHQC								Oxidation (M)[6]						Mascot
									K
		2225.05	2225.02		-0.032	-14	151	167	YGRPPPRGFDQWWQFC								Carbamidomethyl (C)[16]						Mascot
									K
		2225.05	2225.02		-0.032	-14	151	167	YGRPPPRGFDQWWQFC								Carbamidomethyl (C)[16]						Mascot
									K
		2283.06	2283.07		0.01	4	605	621	WEDMQAYMFRLLLEYSR								Oxidation (M)[4,8]						Mascot
		2300.2	2300.06		-0.1358	-59	296	318	QPVKGLVSACPPGSPGW														Mascot
									QHGVAK
		2780.46	2780.29		-0.1726	-62	55	79	SHSPHRGLVQWWSPLA														Mascot
									GEEPLGVLK
	5	hypothetical protein [Cryptococcus neoformans var.						gi|58268144		58847.1	5.88		9		31		0
		neoformans JEC21]
		Peptide Information
		Calc. Mass		Obsrv. Mass	± da	± ppm	Start	End	Sequence					Ion	C. I. %		Modification					Rank	Result Type
							Seq.	Seq.						Score
		864.494	864.481		-0.013	-15	130	137	LAGTFLSR														Mascot
		1240.66	1240.61		-0.0505	-41	348	357	SKLYMQLVDK								Oxidation (M)[5]						Mascot
		1449.7	1449.71		0.0132	9	468	479	AAREEDTLLMER								Oxidation (M)[10]						Mascot
		1507.72	1507.65		-0.0674	-45	1	16	MGRPLSGSSSAASGDK														Mascot
		1763.93	1763.75		-0.1789	-101	85	101	EALPIEGHAPFLDAGVK														Mascot
		2163	2162.98		-0.0254	-12	178	196	TGGVDWESLREDLQDAP								Oxidation (M)[18]						Mascot
									MK
		2201.28	2201.03		-0.2476	-112	116	137	VAAVQAVSLTGALRLAGT														Mascot
									FLSR
		2201.28	2201.03		-0.2476	-112	116	137	VAAVQAVSLTGALRLAGT														Mascot
									FLSR
		2211.08	2211.01		-0.0718	-32	229	248	EMIPLVIMAFQGLSSGDT								Oxidation (M)[2,8]						Mascot
									NR
		2298.15	2298.08		-0.0681	-30	369	390	KANGMYCTALLPSAQTE								Oxidation (M)[5]						Mascot
									ALTAK
	6	mismatch repair-related protein [Cryptococcus						gi|58261132		57097.3	6.34		9		30		0
		neoformans var. neoformans JEC21]
		Peptide Information
		Calc. Mass		Obsrv. Mass	± da	± ppm	Start	End	Sequence					Ion	C. I. %		Modification					Rank	Result Type
							Seq.	Seq.						Score
		848.393	848.493		0.0995	117	251	258	ATHTMSGK								Oxidation (M)[5]						Mascot
		864.473	864.481		0.0081	9	205	210	YLQVWR														Mascot
		993.478	993.466		-0.0118	-12	452	460	SNLANTSMR														Mascot
		1149.58	1149.6		0.0248	22	452	461	SNLANTSMRR														Mascot
		1165.57	1165.7		0.1286	110	452	461	SNLANTSMRR								Oxidation (M)[8]						Mascot
		1165.57	1165.7		0.1286	110	451	460	RSNLANTSMR								Oxidation (M)[9]						Mascot
		1507.72	1507.65		-0.0667	-44	170	182	DFVEDLAVDDELK														Mascot
		2211.14	2211.01		-0.1372	-62	336	356	GTSSLEGMGLSYAIAESLI														Mascot
									RR
		2284.11	2284.06		-0.054	-24	304	325	CLSTFASEMAASAMILGL								Carbamidomethyl (C)[1]						Mascot
									ASPR
		2300.11	2300.06		-0.0474	-21	304	325	CLSTFASEMAASAMILGL								Carbamidomethyl (C)[1], Oxidation (M)[9]						Mascot
									ASPR
		3338.72	3338.58		-0.1353	-41	304	335	CLSTFASEMAASAMILGL								Oxidation (M)[9]						Mascot
									ASPRSLVLIDELGR
	7	hypothetical protein CNBF2900 [Cryptococcus						gi|134113170		15510.3	10.01		5		29		0
		neoformans var. neoformans B-3501A]
		Peptide Information
		Calc. Mass		Obsrv. Mass	± da	± ppm	Start	End	Sequence					Ion	C. I. %		Modification					Rank	Result Type
							Seq.	Seq.						Score
		864.457	864.481		0.0234	27	62	68	FDSLNLR														Mascot
		996.503	996.561		0.0579	58	69	77	LLSSMSNTK								Oxidation (M)[5]						Mascot
		996.503	996.561		0.0579	58	69	77	LLSSMSNTK								Oxidation (M)[5]						Mascot
		1448.79	1448.86		0.0726	50	69	81	LLSSMSNTKARPK								Oxidation (M)[5]						Mascot
		1452.84	1452.7		-0.1469	-101	35	47	TGHLVLKITDDLK														Mascot
		2247.11	2247.04		-0.0679	-30	2	20	VYIKNWTDFEAAATDLYA														Mascot
									R
	8	glucose-methanol-choline (GMC) oxidoreductase						gi|58261048		65115.8	5.77		9		29		0
		[Cryptococcus neoformans var. neoformans JEC21]
		Peptide Information
		Calc. Mass		Obsrv. Mass	± da	± ppm	Start	End	Sequence					Ion	C. I. %		Modification					Rank	Result Type
							Seq.	Seq.						Score
		826.413	826.528		0.1154	140	208	214	CVNSIYK														Mascot
		1261.57	1261.65		0.0727	58	512	523	SQTGFHPCGTAR														Mascot
		1279.67	1279.72		0.0524	41	561	571	IQNVVYMVGEK														Mascot
		1402.73	1402.69		-0.0391	-28	1	13	MVHAATHPKDAPK														Mascot
		1497.82	1497.84		0.0189	13	323	335	IKDGFGLDNHLLR														Mascot
		1907.95	1907.84		-0.1115	-58	469	485	EGVRFVDDILINGEGMK								Oxidation (M)[16]						Mascot
		1907.95	1907.84		-0.1115	-58	469	485	EGVRFVDDILINGEGMK								Oxidation (M)[16]						Mascot
		2207.12	2207.01		-0.1104	-50	77	94	TTMIDRPDYTRIEKPNTR														Mascot
		2210.22	2210.04		-0.1755	-79	306	324	HVGQNLQDHPILSHVFKI														Mascot
									K
		2779.42	2779.26		-0.1533	-55	547	571	VADASVFPLIPDCRIQNV								Oxidation (M)[21]						Mascot
									VYMVGEK
		2779.42	2779.8		0.3852	139	547	571	VADASVFPLIPDCRIQNV								Oxidation (M)[21]						Mascot
									VYMVGEK
	9	phosphoribosyl anthranilate isomerase [Cryptococcus						gi|167396		33049.8	9.96		6		28		0	3	0
		neoformans]
		Peptide Information
		Calc. Mass		Obsrv. Mass	± da	± ppm	Start	End	Sequence					Ion	C. I. %		Modification					Rank	Result Type
							Seq.	Seq.						Score
		838.409	838.512		0.103	123	109	116	CISTSTAR														Mascot
		856.489	856.493		0.0041	5	206	213	VSPEGIVR														Mascot
		1051.53	1051.68		0.144	137	108	116	RCISTSTAR				3		0		Carbamidomethyl (C)[2]						Mascot
		1051.53	1051.68		0.144	137	108	116	RCISTSTAR								Carbamidomethyl (C)[2]						Mascot
		1234.62	1234.6		-0.0235	-19	78	88	ICGIRSTNDAK								Carbamidomethyl (C)[2]						Mascot
		1346.71	1346.64		-0.0762	-57	2	14	STTSRVNAALNGR														Mascot
		3050.55	3050.27		-0.2866	-94	127	154	SQSSSKPLEPSLSSPWF														Mascot
									TSQSALLSSRR
	10	hypothetical protein CNK02080 [Cryptococcus						gi|58260548		30520.3	6.6		6		28		0
		neoformans var. neoformans JEC21]
		Peptide Information
		Calc. Mass		Obsrv. Mass	± da	± ppm	Start	End	Sequence					Ion	C. I. %		Modification					Rank	Result Type
							Seq.	Seq.						Score
		842.382	842.479		0.0968	115	128	134	RGECSYK														Mascot
		870.447	870.51		0.0635	73	23	28	QYFEKR														Mascot
		870.447	870.51		0.0635	73	23	28	QYFEKR														Mascot
		1021.42	1021.51		0.0844	83	96	103	YQMYCAAR								Oxidation (M)[3]						Mascot
		1497.74	1497.84		0.0922	62	1	14	MALVTITGFPCSGK								Carbamidomethyl (C)[11], Oxidation (M)[1]						Mascot
		1948.89	1948.8		-0.0876	-45	129	144	GECSYKQATFDNLIMR								Carbamidomethyl (C)[3], Oxidation (M)[15]						Mascot
		2779.38	2779.26		-0.1159	-42	29	53	LKEPEYDGPALEVVVVD														Mascot
									DESSHVPR
Gel Idx/Pos			42/B15						Instr./Gel Origin			BA2060/120907A							Process Status		Analysis Succeeded
Plate [#] Name			[1] 22761						Instrument Sample Name										Spectra		8
Rank		Protein Name						Accession No.		Protein MW	Protein		Pep.		Protein		Protein	Total Ion	Total Ion
											PI		Count		Score		Score	Score	C. I. %
																	C. I. %
	1	FK506-binding protein 1 OS=Cryptococcus neoformans						FKBP_CRYNJ		11601.9	5.69		3		38		89.604	23	98.366
		var. neoformans serotype D (strain JEC21 / ATCC
		MYA-565) GN=FPR1 PE=3 SV=1
		Peptide Information
		Calc. Mass		Obsrv. Mass	± da	± ppm	Start	End	Sequence					Ion	C. I. %		Modification					Rank	Result Type
							Seq.	Seq.						Score
		870.515	870.512		-0.0038	-4	51	58	IGQGQVIR														Mascot
		870.515	870.512		-0.0038	-4	51	58	IGQGQVIR				11		76.545								Mascot
		882.406	882.538		0.1315	149	37	43	FDSSRDR														Mascot
		2225.26	2225.02		-0.2376	-107	87	106	GFPPVIPPNSTLKFEVELL														Mascot
									K
		2225.26	2225.02		-0.2376	-107	87	106	GFPPVIPPNSTLKFEVELL				12		76.973								Mascot
									K
	2	Conserved oligomeric Golgi complex subunit 6						COG6_CRYNJ		83668.2	5.26		5		28		0	20	96.641
		OS=Cryptococcus neoformans var. neoformans
		serotype D (strain JEC21 / ATCC MYA-565) GN=COG6
		PE=3 SV=1
		Peptide Information
		Calc. Mass		Obsrv. Mass	± da	± ppm	Start	End	Sequence					Ion	C. I. %		Modification					Rank	Result Type
							Seq.	Seq.						Score
		848.399	848.499		0.0996	117	494	501	ESDADLAK														Mascot
		870.541	870.512		-0.029	-33	634	641	LALLTSPR														Mascot
		870.541	870.512		-0.029	-33	634	641	LALLTSPR				11		76.49								Mascot
		1062.5	1062.66		0.1594	150	523	532	GKSGGGEWER				8		52.767								Mascot
		1062.5	1062.66		0.1594	150	523	532	GKSGGGEWER														Mascot
		1250.53	1250.64		0.1064	85	506	516	AVGPCVEMCER								Carbamidomethyl (C)[5]						Mascot
		1541.84	1541.82		-0.0154	-10	591	603	TIRTRPEDTPLSR														Mascot
	3	Sulfate adenylyltransferase OS=Cryptococcus						MET3_CRYNV		64474.5	6.59		4		23		0	14	86.157
		neoformans var. grubii GN=MET3 PE=2 SV=1
		Peptide Information
		Calc. Mass		Obsrv. Mass	± da	± ppm	Start	End	Sequence					Ion	C. I. %		Modification					Rank	Result Type
							Seq.	Seq.						Score
		815.473	815.437		-0.0361	-44	531	538	AARAGEIK														Mascot
		826.489	826.533		0.0435	53	109	115	VALRDPR														Mascot
		870.527	870.512		-0.015	-17	105	112	QGARVALR														Mascot
		870.527	870.512		-0.015	-17	105	112	QGARVALR				14		86.157								Mascot
		1165.64	1165.7		0.0644	55	190	198	AHFHKLAWR														Mascot
		1165.64	1165.7		0.0644	55	190	198	AHFHKLAWR														Mascot
	4	1,2-dihydroxy-3-keto-5-methylthiopentene dioxygenase						MTND_CRYNJ		21368.8	5.04		5		21		0
		OS=Cryptococcus neoformans var. neoformans
		serotype D (strain JEC21 / ATCC MYA-565) GN=ADI1
		PE=3 SV=2
		Peptide Information
		Calc. Mass		Obsrv. Mass	± da	± ppm	Start	End	Sequence					Ion	C. I. %		Modification					Rank	Result Type
							Seq.	Seq.						Score
		834.483	834.45		-0.0331	-40	31	37	LGVVYQR														Mascot
		1007.52	1007.47		-0.0482	-48	50	57	IDEFAKER														Mascot
		1007.52	1007.65		0.1352	134	50	57	IDEFAKER														Mascot
		1694.86	1694.78		-0.0789	-47	65	79	ITVTREGLGEAYEEK														Mascot
		2147.11	2147.03		-0.0869	-40	31	49	LGVVYQRIPIDSEGAWES														Mascot
									K
		2284.13	2284.07		-0.0596	-26	138	157	FTVDSANTITAMRLFQDE														Mascot
									PK
		2300.12	2300.07		-0.052	-23	138	157	FTVDSANTITAMRLFQDE								Oxidation (M)[12]						Mascot
									PK
	5	ATP-dependent rRNA helicase RRP3						RRP3_CRYNJ		52529.6	9.72		6		20		0	6	21.251
		OS=Cryptococcus neoformans var. neoformans
		serotype D (strain JEC21 / ATCC MYA-565) GN=RRP3
		PE=3 SV=1
		Peptide Information
		Calc. Mass		Obsrv. Mass	± da	± ppm	Start	End	Sequence					Ion	C. I. %		Modification					Rank	Result Type
							Seq.	Seq.						Score
		814.359	814.175		-0.1836	-225	52	59	ACASMGFK														Mascot
		848.462	848.499		0.0367	43	472	479	NKFTPGGK														Mascot
		870.588	870.512		-0.0766	-88	293	299	LSIILRR														Mascot
		870.588	870.512		-0.0766	-88	293	299	LSIILRR				6		21.251								Mascot
		882.359	882.538		0.1791	203	449	456	TFGDGDDR														Mascot
		2233.04	2232.99		-0.0581	-26	39	59	TFADLGISPELCRACASM								Oxidation (M)[18]						Mascot
									GFK
		2298.25	2298.08		-0.1692	-74	156	175	RPHIIVATPGRLMDHLEN														Mascot
									TK
	6	Putative DNA helicase INO80 OS=Cryptococcus						INO80_CRYNJ		196282	7.24		14		19		0
		neoformans var. neoformans serotype D (strain JEC21 /
		ATCC MYA-565) GN=INO80 PE=3 SV=1
		Peptide Information
		Calc. Mass		Obsrv. Mass	± da	± ppm	Start	End	Sequence					Ion	C. I. %		Modification					Rank	Result Type
							Seq.	Seq.						Score
		815.462	815.437		-0.0248	-30	538	545	TKEPGVGK														Mascot
		820.373	820.192		-0.1807	-220	2	8	GAMDDRR														Mascot
		834.458	834.45		-0.0075	-9	866	872	MLMAQLK														Mascot
		850.452	850.511		0.0585	69	866	872	MLMAQLK								Oxidation (M)[1]						Mascot
		850.452	850.511		0.0585	69	866	872	MLMAQLK								Oxidation (M)[1]						Mascot
		866.447	866.514		0.0664	77	866	872	MLMAQLK								Oxidation (M)[1,3]						Mascot
		870.483	870.512		0.0285	33	1493	1498	QYKYLR														Mascot
		870.483	870.512		0.0285	33	1493	1498	QYKYLR														Mascot
		889.478	889.527		0.0488	55	1222	1229	ILWTDGGK														Mascot
		940.5	940.561		0.0607	65	114	121	IPHSSFPR														Mascot
		996.574	996.562		-0.0121	-12	409	417	KPGPAKGWR														Mascot
		996.574	996.562		-0.0121	-12	409	417	KPGPAKGWR														Mascot
		1062.54	1062.66		0.1117	105	665	673	NAFGQRNQK														Mascot
		1062.54	1062.66		0.1117	105	665	673	NAFGQRNQK														Mascot
		1165.51	1165.7		0.1892	162	377	385	AVQDEMWMR														Mascot
		1165.51	1165.7		0.1892	162	377	385	AVQDEMWMR														Mascot
		1334.76	1334.84		0.0741	56	1160	1170	SLVNLVMQFRK														Mascot
		1342.57	1342.71		0.1421	106	122	133	SQMYGPSADQSR								Oxidation (M)[3]						Mascot
		3076.48	3076.38		-0.0999	-32	433	464	AQSTTAGSVAGSVADEE														Mascot
									AEADIAALLDDSIAK
		3323.7	3324.59		0.8872	267	873	902	EYQLKGLTWLGNLYEQGI														Mascot
									NGILADEMGLGK
		3337.61	3337.6		-0.0022	-1	1171	1200	VCNHPDLFERADVVSPF														Mascot
									VFGEFSQSGNLAR
		3337.61	3338.6		0.9937	298	1171	1200	VCNHPDLFERADVVSPF														Mascot
									VFGEFSQSGNLAR
	7	Serine/threonine-protein kinase BUD32						BUD32_CRYNJ		31650.5	6.42		4		18		0	6	16.393
		OS=Cryptococcus neoformans var. neoformans
		serotype D (strain JEC21 / ATCC MYA-565)
		GN=BUD32 PE=3 SV=1
		Peptide Information
		Calc. Mass		Obsrv. Mass	± da	± ppm	Start	End	Sequence					Ion	C. I. %		Modification					Rank	Result Type
							Seq.	Seq.						Score
		815.441	815.437		-0.0038	-5	57	62	FTKTYR														Mascot
		848.429	848.499		0.0697	82	102	109	AGVIGMER								Oxidation (M)[6]						Mascot
		1062.56	1062.66		0.0944	89	1	10	MAASTPLLSR				6		16.393		Oxidation (M)[1]						Mascot
		1062.56	1062.66		0.0944	89	1	10	MAASTPLLSR								Oxidation (M)[1]						Mascot
		2230.11	2230.08		-0.0327	-15	184	202	LHKTMIIHGDLTTSNMMV								Oxidation (M)[5,16]						Mascot
									R
	8	Protein CFT1 OS=Cryptococcus neoformans var.						CFT1_CRYNJ		156836	5.21		9		16		0	6	12.251
[truncated: 2,509 more rows]
[truncated: 1 more columns]

## Sheet: Protein ID Summary
	Project Code: WAPI120905
	Spot number	MALDI well number	Match Quality	Top Ranked Protein Name (Species)	Accession No.	Protein MW	Protein PI	Pep.Count	Protein Score	Protein Score C. I. %	Total Ion Score	Total Ion C. I. %	Comments or Other Possibilities
	9	B5		FK506-binding protein 1 OS=Cryptococcus neoformans var. grubii GN=FRR1 PE=3 SV=1	FKBP_CRYNV	11600.9	5.69	5	45	97.506	15	85.978	post-translational modification?
	16	B6		mitochondrial matrix protein import-related protein [Cryptococcus neoformans var. neoformans JEC21]	gi|58258809	56845.9	5.62	9	144	100	113	100	post-translational modification?
	34	B7		glutathione-disulfide reductase [Cryptococcus neoformans var. neoformans JEC21]	gi|58267230	52101.5	6.23	9	274	100	238	100
	35	B8		chaperone regulator [Cryptococcus neoformans var. neoformans JEC21]	gi|58263040	44181.2	6.04	10	334	100	291	100	post-translational modification?
	46	B9		allergen [Cryptococcus neoformans var. neoformans JEC21]	gi|58268496	25831.8	5.97	5	70	99.88	44	99.827	post-translational modification?
	47	B10		allergen [Cryptococcus neoformans var. neoformans JEC21]	gi|58268496	25831.8	5.97	5	367	100	343	100	post-translational modification?
	52	B11		wos2 protein (p21) [Cryptococcus neoformans var. neoformans JEC21]	gi|58260772	25283.6	4.32	3	191	100	188	100	post-translational modification?
	53	B12		heat shock protein [Cryptococcus neoformans var. neoformans JEC21]	gi|58258689	67085.5	5.37	18	738	100	638	100	degradation product?
	54	B13		hypothetical protein [Cryptococcus neoformans var. neoformans JEC21]	gi|58258843	23748.1	5.03	3	81	99.992	70	100
	59	B14		cytoplasm protein [Cryptococcus neoformans var. neoformans JEC21]	gi|58270322	34431.2	5.81	14	386	100	288	100
	62	B15		FK506-binding protein 1 OS=Cryptococcus neoformans var. neoformans serotype D (strain JEC21 / ATCC MYA-565) GN=FPR1 PE=3 SV=1	FKBP_CRYNJ	11601.9	5.69	3	38	89.604	23	98.366	post-translational modification?
	66	B16		hypothetical protein [Cryptococcus neoformans var. neoformans JEC21]	gi|58258193	54027	6.12	2	99	100	99	100	degradation product?
	67	B17		mitochondrial superoxide dismutase Sod2 [Cryptococcus neoformans var. grubii]	gi|57813149	25899.3	7.14	9	598	100	538	100
	70	B18		adenylate kinase [Cryptococcus neoformans var. neoformans JEC21]	gi|58261032	29270.2	8.84	14	268	100	164	100
	71	B19		FK506-binding protein 1 OS=Cryptococcus neoformans var. neoformans serotype D (strain JEC21 / ATCC MYA-565) GN=FPR1 PE=3 SV=1	FKBP_CRYNJ	11601.9	5.69	3	46	98.108	30	99.701	post-translational modification?
	86	B20		ribosomal protein [Cryptococcus neoformans var. neoformans JEC21]	gi|58260222	15422.5	10.59	6	84	99.996	49	99.927	post-translational modification?
	87	B21		40S ribosomal protein S12 [Cryptococcus neoformans var. neoformans JEC21]	gi|58264912	15936.2	5.01	4	97	100	75	100
	88	B22		FK506-binding protein 1 OS=Cryptococcus neoformans var. neoformans serotype D (strain JEC21 / ATCC MYA-565) GN=FPR1 PE=3 SV=1	FKBP_CRYNJ	11601.9	5.69	4	45	97.877	22	97.643	post-translational modification?
	89	B23		Hmp1 protein [Cryptococcus neoformans var. neoformans JEC21]	gi|58264506	11778.7	5.29	2	88	99.998	78	100
	90	B24		cytochrome c oxidase polypeptide IV mitochondrial precursor [Cryptococcus neoformans var. neoforman	gi|58261242	22911.7	6.18	4	589	100	569	100	degradation product?
	91	C1		hypothetical protein CNM00840 [Cryptococcus neoformans var. neoformans JEC21]	gi|58262020	14841.3	6.29	7	587	100	530	100
	92	C2		FK506-binding protein 1 OS=Cryptococcus neoformans var. neoformans serotype D (strain JEC21 / ATCC MYA-565) GN=FPR1 PE=3 SV=1	FKBP_CRYNJ	11601.9	5.69	4	44	97.266	21	96.833
	93	C3		hypothetical protein CNBF4310 [Cryptococcus neoformans var. neoformans B-3501A]	gi|134113454	9148.3	5.78	4	108	100	77	100	post-translational modification?
	95	C4		X15341 cytochrome C oxidase subunit [Cryptococcus neoformans var. neoformans JEC21]	gi|58265188	13250.8	9.46	2	98	100	88	100	post-translational modification?
	96	C5		cytochrome c oxidase subunit V [Cryptococcus neoformans var. neoformans JEC21]	gi|58260682	18283.3	9.33	5	88	99.998	59	99.995
	high confidence
	low confidence
	no confidence
